# Supplementary material for: Comprehensively analysis of splicing factors to construct prognosis prediction classifier in prostate cancer
Source: J Cell Mol Med. 2023 Aug 9;27(18):2684–700. doi: 10.1111/jcmm.17849 (PMC10494302; doi:10.1111/jcmm.17849)
Supplement: Supplementary file 3 — Table S1. [file JCMM-27-2684-s002.xlsx]

## Sheet: TCGA-RAD
Supplementary Table S1. The detailed clinicopathological information of TCGA-PRAD, DKFZ, GSE70769 and GSE21035 datasets
Patient	PFI	PFI status	Gender	Pathologic_T_stage	Clinical_M_stage	Pathologic_N_stage	Clinical_T_stage	Gleason_score	PSA_VALUE	Age
TCGA-YL-A8SO-01	3479	0	MALE	T3	M0	Unknown	T1	9	0	64
TCGA-G9-6379-01	1778	0	MALE	T3	M0	N0	T1	7	0.03	68
TCGA-HC-A9TH-01	351	1	MALE	T3	M0	N0	T1	9	0.38	58
TCGA-KC-A4BN-01	1815	0	MALE	T2	M0	N0	T1	7	0	55
TCGA-HC-7075-01	601	0	MALE	T2	M0	Unknown	T1	6	0.01	63
TCGA-HC-8259-01	924	0	MALE	T2	M0	Unknown	T1	6	0.01	50
TCGA-HC-A8D0-01	775	0	MALE	T2	M0	N0	T1	7	0.01	61
TCGA-XJ-A9DQ-01	91	0	MALE	T2	M0	Unknown	T1	6	Unknown	48
TCGA-HC-A6AS-01	44	0	MALE	T2	M0	N0	T1	7	Unknown	70
TCGA-V1-A9OH-01	2403	0	MALE	T2	M0	Unknown	T1	8	0.01	63
TCGA-VP-A879-01	728	0	MALE	T2	M0	N0	T1	9	0.01	70
TCGA-G9-6354-01	2066	0	MALE	T2	M0	Unknown	T1	7	0.03	55
TCGA-KK-A6E4-01	3502	0	MALE	T2	M0	N0	T1	7	0.1	69
TCGA-VP-A87B-01	2473	1	MALE	T2	M0	N0	T1	8	3.37	63
TCGA-VN-A88L-01	746	0	MALE	T2	M0	N0	T1	7	0	54
TCGA-VN-A88P-01	1260	0	MALE	T2	M0	N0	T1	7	0	60
TCGA-EJ-5512-01	1733	0	MALE	T2	M0	N0	T1	7	0	46
TCGA-KC-A7F6-01	263	0	MALE	T2	M0	N0	T1	7	0	63
TCGA-KC-A7FE-01	352	0	MALE	T2	M0	N0	T1	7	0	62
TCGA-VN-A88O-01	481	0	MALE	T2	M0	N0	T1	7	0	49
TCGA-KC-A7F3-01	665	0	MALE	T2	M0	N0	T1	7	0	67
TCGA-VN-A88N-01	766	0	MALE	T2	M0	N0	T1	7	0	62
TCGA-KK-A8IK-01	2052	0	MALE	T2	M0	N0	T1	9	0	56
TCGA-V1-A9OF-01	1184	0	MALE	T2	M0	Unknown	T1	6	0.01	49
TCGA-VN-A943-01	496	0	MALE	T2	M0	N0	T1	8	0.01	71
TCGA-V1-A9OT-01	292	1	MALE	T2	M0	Unknown	T1	6	0.01	61
TCGA-V1-A9Z9-01	540	0	MALE	T2	M0	N0	T1	9	0.015	63
TCGA-V1-A9ZG-01	1517	0	MALE	T2	M0	N0	T1	9	0.015	64
TCGA-TP-A8TV-01	610	0	MALE	T2	M0	N0	T1	7	0.019	62
TCGA-G9-6371-01	1226	0	MALE	T2	M0	Unknown	T1	6	0.03	58
TCGA-G9-7509-01	1610	0	MALE	T2	M0	Unknown	T1	6	0.03	48
TCGA-G9-6347-01	2089	0	MALE	T2	M0	Unknown	T1	6	0.03	59
TCGA-G9-7525-01	994	0	MALE	T2	M0	N0	T1	7	0.03	64
TCGA-G9-6369-01	1215	0	MALE	T2	M0	N0	T1	7	0.03	55
TCGA-G9-6496-01	1726	0	MALE	T2	M0	N0	T1	7	0.03	61
TCGA-G9-6333-01	2465	0	MALE	T2	M0	N0	T1	7	0.03	66
TCGA-G9-7519-01	849	0	MALE	T2	M0	Unknown	T1	7	0.03	58
TCGA-G9-6378-01	1155	0	MALE	T2	M0	Unknown	T1	7	0.03	54
TCGA-G9-6329-01	1266	0	MALE	T2	M0	Unknown	T1	7	0.03	67
TCGA-G9-6351-01	2048	0	MALE	T2	M0	Unknown	T1	7	0.03	51
TCGA-V1-A8X3-01	202	0	MALE	T2	M0	N0	T1	7	0.03	51
TCGA-J4-A83J-01	696	0	MALE	T2	M0	N0	T1	7	0.04	68
TCGA-KC-A4BO-01	607	0	MALE	T2	M0	N0	T1	7	0.04	55
TCGA-2A-AAYO-01	1272	0	MALE	T2	M0	Unknown	T1	6	0.05	57
TCGA-G9-6385-01	830	0	MALE	T2	M0	Unknown	T1	7	0.064	66
TCGA-XK-AAK1-01	979	0	MALE	T2	M0	N0	T1	7	0.09	62
TCGA-XK-AAJU-01	1576	0	MALE	T2	M0	N0	T1	7	0.09	65
TCGA-XK-AAIR-01	972	0	MALE	T2	M0	N0	T1	8	0.09	75
TCGA-EJ-AB27-01	145	0	MALE	T2	M0	N0	T1	6	0.1	51
TCGA-EJ-5517-01	1889	0	MALE	T2	M0	N0	T1	6	0.1	55
TCGA-HI-7170-01	2522	0	MALE	T2	M0	N0	T1	6	0.1	58
TCGA-QU-A6IO-01	3716	0	MALE	T2	M0	N0	T1	6	0.1	53
TCGA-J4-A83K-01	328	0	MALE	T2	M0	Unknown	T1	6	0.1	52
TCGA-J4-A83L-01	720	0	MALE	T2	M0	N0	T1	7	0.1	61
TCGA-EJ-A46H-01	724	0	MALE	T2	M0	N0	T1	7	0.1	60
TCGA-EJ-7317-01	771	0	MALE	T2	M0	N0	T1	7	0.1	71
TCGA-KK-A7AV-01	822	0	MALE	T2	M0	N0	T1	7	0.1	58
TCGA-J4-A67R-01	910	0	MALE	T2	M0	N0	T1	7	0.1	65
TCGA-EJ-5505-01	922	0	MALE	T2	M0	N0	T1	7	0.1	57
TCGA-EJ-7797-01	983	0	MALE	T2	M0	N0	T1	7	0.1	53
TCGA-EJ-7781-01	1073	0	MALE	T2	M0	N0	T1	7	0.1	65
TCGA-G9-7522-01	1078	0	MALE	T2	M0	N0	T1	7	0.1	49
TCGA-EJ-7786-01	1096	0	MALE	T2	M0	N0	T1	7	0.1	62
TCGA-EJ-7791-01	1118	0	MALE	T2	M0	N0	T1	7	0.1	67
TCGA-EJ-5510-01	1887	0	MALE	T2	M0	N0	T1	7	0.1	48
TCGA-EJ-7123-01	2572	0	MALE	T2	M0	N0	T1	7	0.1	59
TCGA-EJ-7125-01	2850	0	MALE	T2	M0	N0	T1	7	0.1	44
TCGA-QU-A6IN-01	4264	0	MALE	T2	M0	N0	T1	7	0.1	61
TCGA-HC-7737-01	1090	0	MALE	T2	M0	N1	T1	7	0.1	55
TCGA-KK-A6E3-01	2056	0	MALE	T2	M0	N0	T1	7	0.1	56
TCGA-KK-A6DY-01	4295	0	MALE	T2	M0	N0	T1	7	0.1	50
TCGA-J4-A67T-01	183	0	MALE	T2	M0	Unknown	T1	7	0.1	63
TCGA-VP-A876-01	3333	0	MALE	T2	Unknown	N0	T1	8	0.1	46
TCGA-XJ-A9DK-01	275	0	MALE	T2	M0	Unknown	T1	8	0.1	63
TCGA-EJ-5514-01	1829	0	MALE	T2	M0	N0	T1	9	0.1	66
TCGA-KK-A6E8-01	1770	0	MALE	T2	M0	N0	T1	9	0.1	68
TCGA-J4-A83N-01	433	1	MALE	T2	M0	Unknown	T1	7	0.1	57
TCGA-VP-A878-01	98	1	MALE	T2	Unknown	N1	T1	9	0.1	58
TCGA-VP-A87E-01	2037	0	MALE	T2	M0	N0	T1	6	0.11	59
TCGA-EJ-7792-01	1396	0	MALE	T2	M0	N0	T1	7	0.13	53
TCGA-VN-A88R-01	512	1	MALE	T2	M0	N0	T1	8	0.15	53
TCGA-VP-A87C-01	1690	0	MALE	T2	M0	N0	T1	7	0.5	67
TCGA-EJ-7331-01	742	0	MALE	T2	M0	N0	T1	7	0.8	64
TCGA-M7-A720-01	384	0	MALE	T2	Unknown	Unknown	T1	6	Unknown	53
TCGA-ZG-A8QX-01	442	0	MALE	T2	M0	N0	T1	6	Unknown	56
TCGA-HC-A6AO-01	530	0	MALE	T2	M0	Unknown	T1	7	Unknown	52
TCGA-HC-7231-01	939	0	MALE	T2	M0	Unknown	T1	7	Unknown	66
TCGA-M7-A71Y-01	493	0	MALE	T2	Unknown	Unknown	T1	7	Unknown	55
TCGA-VN-A88M-01	189	0	MALE	T2	M0	N0	T1	7	Unknown	55
TCGA-M7-A721-01	400	0	MALE	T2	M0	Unknown	T1	7	Unknown	70
TCGA-HC-A48F-01	680	0	MALE	T2	M0	N1	T1	8	Unknown	47
TCGA-HC-A76X-01	150	0	MALE	T2	M0	N0	T1	7	0.01	62
TCGA-EJ-5496-01	595	0	MALE	T2	M0	N0	T1	7	0.1	59
TCGA-KC-A4BL-01	193	1	MALE	T2	M0	N0	T1	7	3.15	65
TCGA-HC-A6HX-01	38	0	MALE	T2	M0	N0	T1	7	Unknown	55
TCGA-HC-A6AL-01	67	0	MALE	T2	M0	N0	T1	7	Unknown	64
TCGA-HC-A6AP-01	71	0	MALE	T2	M0	Unknown	T1	7	Unknown	61
TCGA-HC-A6AQ-01	106	0	MALE	T2	M0	Unknown	T1	7	Unknown	60
TCGA-HC-A6HY-01	134	0	MALE	T2	M0	Unknown	T1	7	Unknown	51
TCGA-KC-A7FD-01	270	0	MALE	T3	M0	N0	T1	7	0	62
TCGA-V1-A9OQ-01	371	0	MALE	T3	M0	Unknown	T1	6	0.01	67
TCGA-HC-7078-01	1985	0	MALE	T3	M0	N0	T1	7	0.01	69
TCGA-VP-AA1N-01	1365	0	MALE	T3	M0	N0	T1	9	0.01	70
TCGA-MG-AAMC-01	173	0	MALE	T3	M0	N0	T1	9	0.01	59
TCGA-V1-A8WL-01	1948	0	MALE	T3	M0	N0	T1	7	0.015	64
TCGA-TP-A8TT-01	526	0	MALE	T3	M0	N0	T1	7	0.024	64
TCGA-J9-A8CN-01	1237	0	MALE	T3	M0	Unknown	T1	6	0.03	53
TCGA-G9-6384-01	765	0	MALE	T3	M0	N0	T1	7	0.03	53
TCGA-G9-6498-01	1342	1	MALE	T3	M0	Unknown	T1	7	0.03	53
TCGA-G9-7510-01	1185	0	MALE	T3	M0	N0	T1	8	0.03	66
TCGA-G9-7523-01	857	0	MALE	T3	M0	N0	T1	10	0.03	44
TCGA-2A-A8VO-01	1701	0	MALE	T3	M0	Unknown	T1	6	0.05	57
TCGA-2A-AAYU-01	615	0	MALE	T3	M0	N0	T1	6	0.05	56
TCGA-G9-6338-01	2028	0	MALE	T3	M0	N0	T1	7	0.05	61
TCGA-2A-AAYF-01	1364	0	MALE	T3	M0	Unknown	T1	7	0.05	57
TCGA-YL-A8SR-01	273	0	MALE	T3	M0	N0	T1	9	0.06	64
TCGA-G9-6362-01	1443	0	MALE	T3	M0	N0	T1	7	0.07	57
TCGA-ZG-A9ND-01	410	0	MALE	T3	M0	N0	T1	9	0.08	55
TCGA-XK-AAJR-01	131	1	MALE	T3	M0	N0	T1	7	0.09	61
TCGA-XK-AAJP-01	1259	0	MALE	T3	M0	N0	T1	7	0.09	66
TCGA-XK-AAJT-01	1434	0	MALE	T3	M0	N0	T1	7	0.09	75
TCGA-XK-AAJ3-01	1262	0	MALE	T3	M0	N0	T1	8	0.09	56
TCGA-EJ-7321-01	824	0	MALE	T3	M0	N0	T1	6	0.1	57
TCGA-EJ-A46I-01	668	0	MALE	T3	M0	N0	T1	7	0.1	57
TCGA-J4-A83I-01	685	0	MALE	T3	M0	N0	T1	7	0.1	63
TCGA-EJ-5532-01	1828	0	MALE	T3	M0	N0	T1	7	0.1	57
TCGA-EJ-5515-01	1832	0	MALE	T3	M0	N0	T1	7	0.1	60
TCGA-EJ-5508-01	1965	0	MALE	T3	M0	N0	T1	7	0.1	65
TCGA-EJ-5521-01	2279	0	MALE	T3	M0	N0	T1	7	0.1	63
TCGA-EJ-7115-01	2687	0	MALE	T3	M0	N0	T1	7	0.1	65
TCGA-G9-6353-01	1542	0	MALE	T3	M0	Unknown	T1	7	0.1	58
TCGA-EJ-A46B-01	657	0	MALE	T3	M0	N0	T1	8	0.1	66
TCGA-EJ-5526-01	537	1	MALE	T3	M0	N1	T1	8	0.1	56
TCGA-KK-A6E7-01	925	1	MALE	T3	M0	N1	T1	9	0.1	46
TCGA-KK-A7B1-01	1063	0	MALE	T3	M0	N0	T1	7	0.1	65
TCGA-KK-A7B2-01	692	1	MALE	T3	M0	N1	T1	9	0.3	68
TCGA-HC-7077-01	2115	0	MALE	T3	M0	Unknown	T1	6	0.83	64
TCGA-EJ-7328-01	842	0	MALE	T3	M0	N0	T1	7	Unknown	70
TCGA-FC-7708-01	864	0	MALE	T3	M0	N0	T1	7	Unknown	52
TCGA-EJ-7789-01	1105	0	MALE	T3	M0	N0	T1	7	Unknown	66
TCGA-FC-7961-01	469	0	MALE	T3	M0	N0	T1	9	Unknown	62
TCGA-M7-A724-01	889	0	MALE	T3	M0	N0	T1	8	Unknown	64
TCGA-VN-A88K-01	776	0	MALE	T3	M0	N1	T1	8	0	58
TCGA-VP-A87D-01	1194	1	MALE	T3	M0	N1	T1	9	0.2	54
TCGA-2A-A8W1-01	112	0	MALE	T3	M0	N0	T1	7	0.05	54
TCGA-EJ-7330-01	191	0	MALE	T3	M0	N0	T1	7	0.1	68
TCGA-VN-A88I-01	269	0	MALE	T3	M0	N0	T1	8	0.16	59
TCGA-HC-A8CY-01	290	0	MALE	T3	M0	N1	T1	9	0.9	63
TCGA-HC-A6AN-01	49	0	MALE	T3	M0	N0	T1	7	Unknown	67
TCGA-H9-A6BY-01	112	0	MALE	T3	Unknown	N0	T1	7	Unknown	63
TCGA-HC-A632-01	61	0	MALE	T3	M0	N0	T1	9	Unknown	68
TCGA-XJ-A83G-01	1461	0	MALE	T3	Unknown	N0	T1	7	0.01	51
TCGA-G9-6370-01	1156	0	MALE	T3	M0	N0	T1	7	0.03	52
TCGA-ZG-A9L4-01	1108	0	MALE	T3	M0	N0	T1	9	0.03	61
TCGA-J9-A52C-01	178	0	MALE	T3	Unknown	Unknown	T1	9	0.03	57
TCGA-ZG-A9L1-01	1302	0	MALE	T3	M0	N1	T1	9	0.07	66
TCGA-V1-A8WS-01	474	0	MALE	T3	M0	Unknown	T1	6	0.09	56
TCGA-KK-A6E5-01	2073	0	MALE	T3	M0	N0	T1	7	0.1	63
TCGA-J4-8198-01	614	0	MALE	T3	M0	Unknown	T1	7	0.1	49
TCGA-EJ-5495-01	1760	0	MALE	T3	M0	N1	T1	8	0.13	68
TCGA-G9-6356-01	1434	0	MALE	T3	M0	N0	T1	9	0.13	60
TCGA-VP-A87K-01	533	1	MALE	T3	M0	N0	T1	8	0.3	63
TCGA-ZG-A9L6-01	664	1	MALE	T3	M0	N0	T1	9	0.36	64
TCGA-KK-A8IC-01	1060	1	MALE	T3	M0	N0	T1	9	0.9	54
TCGA-M7-A723-01	763	0	MALE	T3	M0	N1	T1	7	0.1	54
TCGA-ZG-A9N3-01	349	0	MALE	T3	M0	N1	T1	9	0.1	73
TCGA-X4-A8KQ-01	1383	0	MALE	T3	M0	N0	T1	9	0.25	65
TCGA-XK-AAIV-01	1133	0	MALE	T3	M0	N1	T1	10	0.32	63
TCGA-ZG-A9LN-01	115	0	MALE	T3	M0	N1	T1	9	7.42	57
TCGA-XJ-A9DX-01	973	0	MALE	T3	M1c	N1	T1	9	0.05	51
TCGA-G9-6366-01	1947	0	MALE	T3	Unknown	Unknown	T1	7	0.1	61
TCGA-KK-A8IL-01	628	0	MALE	T3	M0	N1	T1	9	0.1	65
TCGA-HI-7168-01	2505	1	MALE	T3	M0	N0	T1	9	0.3	62
TCGA-YJ-A8SW-01	148	0	MALE	T3	Unknown	N0	T1	9	0.38	67
TCGA-G9-6494-01	1771	0	MALE	T4	M0	N0	T1	7	1.13	66
TCGA-ZG-A9KY-01	130	0	MALE	T4	M0	N1	T1	9	Unknown	73
TCGA-EJ-A6RC-01	873	0	MALE	Unknown	M0	N0	T1	7	0.1	64
TCGA-EJ-A46E-01	524	0	MALE	Unknown	M0	N0	T1	8	0.1	57
TCGA-HC-A8D1-01	573	0	MALE	T2	M0	N0	T2	7	0.01	68
TCGA-J4-8200-01	1218	0	MALE	T2	M0	N0	T2	7	0.1	47
TCGA-J4-A6M7-01	512	0	MALE	T2	M0	Unknown	T2	7	0.1	53
TCGA-HC-A631-01	54	0	MALE	T2	M0	N0	T2	9	Unknown	67
TCGA-VP-A872-01	3631	0	MALE	T3	M0	N0	T2	8	0.01	60
TCGA-V1-A9OY-01	1067	0	MALE	T3	M0	N1	T2	7	0.099	57
TCGA-KC-A4BV-01	1328	1	MALE	T3	M0	N0	T2	9	0.53	66
TCGA-KC-A4BR-01	1022	1	MALE	T3	M0	N1	T2	9	0	75
TCGA-VP-A87H-01	663	0	MALE	T3	M0	N0	T2	9	0.01	76
TCGA-V1-A9OL-01	105	1	MALE	T3	M0	N0	T2	9	0.01	65
TCGA-J4-A6G3-01	618	1	MALE	T3	M0	N0	T2	8	0.4	57
TCGA-V1-A9Z7-01	874	0	MALE	T3	M0	N0	T2	9	28.1	54
TCGA-HC-A76W-01	213	0	MALE	T3	M0	N0	T2	7	0.01	73
TCGA-QU-A6IP-01	2620	0	MALE	T2	M0	N0	T2	6	0	66
TCGA-HC-7080-01	894	1	MALE	T2	M0	N0	T2	7	0.1	66
TCGA-KK-A8I5-01	3096	0	MALE	T2	M0	N0	T2	7	0.1	55
TCGA-HC-7740-01	717	0	MALE	T2	M0	N0	T2	7	0	59
TCGA-VN-A88Q-01	1366	0	MALE	T2	M0	N0	T2	8	0	60
TCGA-V1-A8WN-01	924	0	MALE	T2	M0	Unknown	T2	6	0.02	47
TCGA-XJ-A83H-01	1280	0	MALE	T2	M0	Unknown	T2	7	0.03	57
TCGA-G9-6343-01	2450	0	MALE	T2	M0	Unknown	T2	7	0.03	62
TCGA-J4-A67O-01	839	0	MALE	T2	M0	N0	T2	7	0.1	59
TCGA-KK-A7AQ-01	1217	1	MALE	T2	M0	N0	T2	7	0.1	62
TCGA-EJ-5509-01	1464	0	MALE	T2	M0	N0	T2	7	0.1	63
TCGA-KK-A8IM-01	1915	0	MALE	T2	M0	N0	T2	7	0.1	55
TCGA-EJ-5522-01	2079	0	MALE	T2	M0	N0	T2	7	0.1	51
TCGA-EJ-7218-01	2542	0	MALE	T2	M0	N0	T2	7	0.1	71
TCGA-KK-A6E2-01	5024	0	MALE	T2	M0	N0	T2	7	0.1	54
TCGA-QU-A6IL-01	97	0	MALE	T2	M0	N0	T2	7	0.2	64
TCGA-KK-A7AY-01	1124	1	MALE	T2	M0	N0	T2	7	0.2	60
TCGA-V1-A8MK-01	508	0	MALE	T2	M0	N0	T2	6	0.83	41
TCGA-HC-7211-01	1221	0	MALE	T2	M0	N0	T2	7	10.9	62
TCGA-Y6-A8TL-01	992	0	MALE	T3	Unknown	N0	T2	6	0	65
TCGA-J4-A67L-01	770	0	MALE	T3	M0	N0	T2	7	0.01	54
TCGA-VP-A875-01	2309	0	MALE	T3	M0	N0	T2	7	0.01	67
TCGA-J9-A8CP-01	386	0	MALE	T3	M0	Unknown	T2	7	0.01	66
TCGA-V1-A8MJ-01	1791	0	MALE	T3	M0	N1	T2	7	0.015	58
TCGA-XK-AAJA-01	930	0	MALE	T3	M0	N0	T2	7	0.09	62
TCGA-J4-A67M-01	941	0	MALE	T3	M0	N0	T2	7	0.1	55
TCGA-EJ-7315-01	1008	0	MALE	T3	M0	N0	T2	7	0.1	68
TCGA-EJ-5527-01	1778	0	MALE	T3	M0	N0	T2	7	0.1	69
TCGA-KK-A8IG-01	2505	0	MALE	T3	M0	N0	T2	7	0.1	55
TCGA-VP-A87J-01	1774	0	MALE	T3	M0	N1	T2	7	0.13	56
TCGA-G9-A9S7-01	728	0	MALE	T3	M0	N0	T2	8	0.13	55
TCGA-HC-8216-01	682	0	MALE	T3	M0	N0	T2	7	0.19	58
TCGA-J4-A67N-01	442	1	MALE	T3	M0	N0	T2	7	0.7	61
TCGA-EJ-5494-01	1477	0	MALE	T3	M0	N0	T2	7	Unknown	50
TCGA-M7-A71Z-01	643	0	MALE	T3	Unknown	N0	T2	7	Unknown	62
TCGA-M7-A722-01	559	1	MALE	T3	M0	N0	T2	8	Unknown	65
TCGA-YL-A9WL-01	740	1	MALE	T3	M0	N0	T2	9	6.4	59
TCGA-KK-A8IF-01	648	1	MALE	T3	M0	N0	T2	7	0.7	57
TCGA-KK-A7AW-01	1054	0	MALE	T3	M0	N1	T2	7	0.8	57
TCGA-KK-A8IB-01	83	0	MALE	T3	M0	N0	T2	9	Unknown	65
TCGA-XQ-A8TB-01	770	0	MALE	T3	M0	N0	T2	9	0	67
TCGA-V1-A9ZK-01	1383	0	MALE	T3	M0	N0	T2	8	0.01	68
TCGA-ZG-A9LB-01	583	0	MALE	T3	M0	N0	T2	9	0.02	72
TCGA-ZG-A9LS-01	516	0	MALE	T3	M0	N1	T2	9	0.03	64
TCGA-ZG-A9NI-01	132	0	MALE	T3	M0	N0	T2	9	0.03	73
TCGA-EJ-7327-01	923	0	MALE	T3	M0	N0	T2	7	0.1	61
TCGA-KK-A8I8-01	967	0	MALE	T3	M0	N0	T2	9	0.1	69
TCGA-ZG-A9M4-01	547	0	MALE	T3	M0	N1	T2	9	0.95	65
TCGA-ZG-A9MC-01	455	0	MALE	T3	M0	N1	T2	9	31.85	69
TCGA-V1-A8WV-01	686	0	MALE	T3	M0	N1	T2	9	0.01	52
TCGA-ZG-A8QZ-01	308	0	MALE	T3	M0	N1	T2	9	0.01	65
TCGA-G9-A9S4-01	906	0	MALE	T3	M0	N1	T2	8	0.03	62
TCGA-YL-A8SP-01	2036	1	MALE	T3	M0	Unknown	T2	9	0.38	58
TCGA-G9-A9S0-01	423	1	MALE	T3	M0	N1	T2	8	10.87	53
TCGA-G9-6365-01	1363	0	MALE	T4	Unknown	N0	T2	7	0.01	71
TCGA-ZG-A9L5-01	908	0	MALE	T4	M0	N1	T2	9	Unknown	58
TCGA-QU-A6IM-01	1247	0	MALE	T2	M0	N0	T2	7	0.1	59
TCGA-SU-A7E7-01	551	0	MALE	T2	M0	N0	T2	8	0.01	60
TCGA-2A-A8VV-01	671	0	MALE	T2	M0	N0	T2	6	0.05	52
TCGA-V1-A8ML-01	448	0	MALE	T2	M0	N0	T2	7	0.01	63
TCGA-HC-7818-01	938	0	MALE	T2	M0	N0	T2	7	0.01	66
TCGA-HC-7736-01	1103	0	MALE	T2	M0	N0	T2	7	0.02	59
TCGA-G9-6377-01	958	0	MALE	T2	M0	N0	T2	7	0.03	61
TCGA-HC-7209-01	440	0	MALE	T2	Unknown	N0	T2	6	0.05	60
TCGA-J4-A67Q-01	975	0	MALE	T2	M0	Unknown	T2	6	0.1	77
TCGA-HC-7750-01	522	0	MALE	T2	M0	Unknown	T2	7	0.1	50
TCGA-KK-A59Z-01	2628	0	MALE	T2	M0	N0	T2	7	0.1	66
TCGA-J4-A67K-01	1004	0	MALE	T2	M0	Unknown	T2	7	0.1	68
TCGA-HC-7747-01	748	0	MALE	T2	M0	N0	T2	7	0.19	52
TCGA-ZG-A9LM-01	378	0	MALE	T3	M0	N1	T2	9	0	72
TCGA-EJ-5511-01	1476	0	MALE	T3	M0	N0	T2	7	0.04	55
TCGA-J9-A52D-01	212	0	MALE	T3	M0	Unknown	T2	9	0.059	71
TCGA-EJ-7785-01	1177	0	MALE	T3	M0	N0	T2	7	0.1	54
TCGA-EJ-5531-01	1273	0	MALE	T3	M0	N0	T2	7	0.1	62
TCGA-EJ-5499-01	1415	0	MALE	T3	M0	N0	T2	7	0.1	61
TCGA-EJ-5542-01	1513	0	MALE	T3	M0	N0	T2	7	0.1	60
TCGA-KK-A8IH-01	2013	0	MALE	T3	M0	N0	T2	7	0.1	50
TCGA-HI-7169-01	2684	0	MALE	T3	M0	N0	T2	7	0.1	55
TCGA-J4-A6G1-01	769	0	MALE	T3	M0	N0	T2	8	0.1	68
TCGA-EJ-5503-01	1391	0	MALE	T3	M0	N0	T2	8	0.1	50
TCGA-EJ-5524-01	265	1	MALE	T3	M0	N0	T2	9	0.1	57
TCGA-KK-A6E6-01	3447	0	MALE	T3	M0	N0	T2	9	0.1	69
TCGA-J4-A67S-01	708	1	MALE	T3	M0	N0	T2	7	0.1	63
TCGA-EJ-5516-01	1889	0	MALE	T3	M0	N0	T2	7	0.12	49
TCGA-KK-A8I6-01	668	0	MALE	T3	M0	N0	T2	7	0.2	58
TCGA-2A-A8W3-01	198	1	MALE	T3	M0	N0	T2	9	0.36	69
TCGA-V1-A8MM-01	990	1	MALE	T3	M0	N0	T2	7	0.37	60
TCGA-G9-6367-01	1222	0	MALE	T3	M0	N0	T2	9	0.42	60
TCGA-ZG-A9LU-01	579	0	MALE	T3	M0	N0	T2	9	0.7	67
TCGA-G9-6332-01	1180	1	MALE	T3	M0	N0	T2	7	0.73	55
TCGA-V1-A9O7-01	819	1	MALE	T3	M0	N0	T2	9	9.69	60
TCGA-G9-6373-01	811	0	MALE	T3	M0	Unknown	T2	7	Unknown	68
TCGA-V1-A8MU-01	1876	0	MALE	T3	M0	N1	T2	7	0.015	56
TCGA-KK-A8I9-01	940	1	MALE	T3	M0	N0	T2	8	0.1	61
TCGA-KK-A6E0-01	941	1	MALE	T3	M0	N0	T2	9	0.3	59
TCGA-KK-A7AZ-01	1519	0	MALE	T3	Unknown	N0	T2	7	Unknown	56
TCGA-KK-A7AU-01	207	1	MALE	T3	M0	N1	T2	9	0	63
TCGA-ZG-A9LY-01	370	0	MALE	T3	M0	N1	T2	9	0.01	60
TCGA-YL-A8SA-01	512	0	MALE	T3	M0	N0	T2	8	0.06	69
TCGA-XK-AAIW-01	427	1	MALE	T3	M0	N0	T2	9	0.09	78
TCGA-KK-A7B0-01	606	1	MALE	T3	M0	N0	T2	9	0.1	67
TCGA-ZG-A9L9-01	51	1	MALE	T3	M0	N1	T2	9	Unknown	60
TCGA-V1-A8WW-01	1078	0	MALE	T3	M0	N1	T2	9	0.015	59
TCGA-XJ-A9DI-01	1461	0	MALE	T3	M0	N0	T2	9	0.1	62
TCGA-KK-A8ID-01	2107	0	MALE	T3	M0	N1	T2	9	0.1	70
TCGA-YL-A9WK-01	1009	1	MALE	T3	M0	N0	T2	9	15.6	63
TCGA-EJ-5501-01	1365	0	MALE	T3	M0	N0	T2	7	0.1	55
TCGA-KK-A7AP-01	196	0	MALE	T3	M0	N1	T2	9	Unknown	55
TCGA-G9-6363-01	1378	0	MALE	T4	M0	N0	T2	7	0.03	64
TCGA-V1-A9O5-01	124	1	MALE	T4	M0	N1	T2	9	3.26	64
TCGA-V1-A9O5-06	124	1	MALE	T4	M0	N1	T2	9	3.26	64
TCGA-KC-A7F5-01	91	0	MALE	T2	M0	N0	T2	7	0	54
TCGA-WW-A8ZI-01	449	0	MALE	T2	M0	N0	T2	8	0	70
TCGA-X4-A8KS-01	979	0	MALE	T2	M0	Unknown	T2	7	0.01	61
TCGA-HC-7819-01	543	0	MALE	T2	M0	N0	T2	8	0.01	53
TCGA-EJ-A46D-01	626	0	MALE	T2	M0	N0	T2	8	0.03	53
TCGA-EJ-AB20-01	131	0	MALE	T2	M0	N0	T2	6	0.1	61
TCGA-EJ-A65M-01	230	0	MALE	T2	M0	N0	T2	6	0.1	65
TCGA-EJ-A7NF-01	250	0	MALE	T2	M0	N0	T2	7	0.1	56
TCGA-EJ-A8FN-01	329	0	MALE	T2	M0	N0	T2	7	0.1	58
TCGA-EJ-A7NH-01	474	0	MALE	T2	M0	N0	T2	7	0.1	56
TCGA-EJ-7784-01	781	0	MALE	T2	M0	N0	T2	7	0.1	63
TCGA-EJ-5502-01	1171	0	MALE	T2	M0	N0	T2	7	0.1	50
TCGA-EJ-7794-01	1306	0	MALE	T2	M0	N0	T2	7	0.1	67
TCGA-EJ-5530-01	1832	0	MALE	T2	M0	N0	T2	7	0.1	61
TCGA-EJ-5498-01	1720	0	MALE	T2	Unknown	N0	T2	7	0.1	56
TCGA-EJ-A7NJ-01	197	0	MALE	T2	M0	N0	T2	8	0.1	59
TCGA-EJ-A65G-01	666	0	MALE	T2	M0	N0	T2	8	0.1	57
TCGA-EJ-7782-01	1167	0	MALE	T2	M0	N0	T2	8	0.1	71
TCGA-EJ-A8FP-01	117	1	MALE	T2	M0	N0	T2	8	0.2	59
TCGA-J4-A83M-01	521	1	MALE	T2	M0	N0	T2	7	0.2	64
TCGA-EJ-8470-01	1159	0	MALE	T2	M0	N0	T2	7	Unknown	58
TCGA-EJ-5497-01	405	0	MALE	T2	M0	N0	T2	7	0.1	47
TCGA-EJ-7793-01	114	0	MALE	T2	M0	Unknown	T2	7	0.1	49
TCGA-KC-A7FA-01	598	0	MALE	T3	M0	N0	T2	7	0	63
TCGA-G9-6342-01	1696	0	MALE	T3	M0	Unknown	T2	6	0.05	61
TCGA-G9-6361-01	1415	0	MALE	T3	M0	N0	T2	7	0.1	61
TCGA-V1-A8MF-01	1449	0	MALE	T3	M0	N0	T2	6	0.14	65
TCGA-EJ-7783-01	787	0	MALE	T3	M0	N0	T2	7	0.7	70
TCGA-EJ-5504-01	1427	0	MALE	T3	M0	N1	T2	7	1	65
TCGA-KK-A8II-01	626	1	MALE	T3	M0	N0	T2	9	39.8	61
TCGA-FC-A8O0-01	616	0	MALE	T3	M0	N0	T2	6	7.82	68
TCGA-V1-A9OA-01	636	0	MALE	T3	M0	N1	T2	9	0.01	61
TCGA-J9-A52E-01	323	0	MALE	T3	Unknown	N0	T2	9	0.01	65
TCGA-V1-A8MG-01	857	0	MALE	T3	M0	Unknown	T2	7	0.03	53
TCGA-2A-A8VX-01	1378	0	MALE	T3	M0	N0	T2	8	0.05	70
TCGA-HC-A9TE-01	216	1	MALE	T3	M0	N0	T2	9	0.064	64
TCGA-EJ-7314-01	1150	0	MALE	T3	M0	N0	T2	7	0.1	62
TCGA-EJ-5507-01	1457	0	MALE	T3	M0	N1	T2	9	0.1	54
TCGA-KK-A8I7-01	1088	1	MALE	T3	M0	N0	T2	9	0.1	55
TCGA-EJ-5519-01	1962	0	MALE	T3	M0	N1	T2	8	0.2	64
TCGA-KK-A8I4-01	1162	1	MALE	T3	M0	N1	T2	7	0.2	64
TCGA-J9-A8CM-01	344	1	MALE	T3	M0	N1	T2	9	0.55	66
TCGA-EJ-A46F-01	215	1	MALE	T3	M0	N1	T2	8	19.8	57
TCGA-ZG-A8QY-01	404	0	MALE	T3	M0	N1	T2	9	Unknown	67
TCGA-KK-A6E1-01	2198	0	MALE	T3	M0	N1	T2	9	0.1	57
TCGA-4L-AA1F-01	350	0	MALE	T3	M1a	N0	T2	8	3.5	64
TCGA-HC-A4ZV-01	23	0	MALE	T3	Unknown	N0	T2	9	Unknown	56
TCGA-V1-A9ZR-01	1361	0	MALE	T4	M0	N0	T2	8	1.44	68
TCGA-2A-A8VT-01	1373	0	MALE	T4	M0	N1	T2	9	0.05	47
TCGA-G9-6336-01	2068	0	MALE	Unknown	M0	N0	T2	7	0.1	57
TCGA-G9-6348-01	1515	0	MALE	T2	M0	N0	T3	7	0.02	68
TCGA-EJ-5525-01	546	1	MALE	T2	M0	N0	T3	9	3	67
TCGA-EJ-8474-01	766	0	MALE	T3	M0	N0	T3	8	0.01	69
TCGA-J9-A8CK-01	321	0	MALE	T3	M0	Unknown	T3	9	0.01	66
TCGA-EJ-7318-01	380	1	MALE	T3	M0	Unknown	T3	7	0.08	51
TCGA-EJ-A8FO-01	282	0	MALE	T3	M0	N0	T3	7	0.1	51
TCGA-EJ-A7NG-01	432	0	MALE	T3	M0	N0	T3	7	0.1	64
TCGA-EJ-A7NK-01	476	0	MALE	T3	M0	N0	T3	7	0.1	58
TCGA-EJ-A65D-01	393	0	MALE	T3	M0	N0	T3	8	0.1	66
TCGA-EJ-A46G-01	668	0	MALE	T3	M0	N0	T3	8	0.1	71
TCGA-EJ-8468-01	2347	0	MALE	T3	Unknown	N0	T3	8	0.1	63
TCGA-EJ-A65J-01	451	0	MALE	T3	M0	N0	T3	9	0.1	62
TCGA-HC-7079-01	380	1	MALE	T3	M0	N0	T3	7	0.1	51
TCGA-G9-6499-01	1543	0	MALE	T3	M0	N0	T3	9	0.11	66
TCGA-EJ-A8FS-01	216	1	MALE	T3	M0	N0	T3	7	0.3	66
TCGA-EJ-8472-01	196	1	MALE	T3	M0	N0	T3	8	0.4	63
TCGA-EJ-8469-01	1925	1	MALE	T3	M0	N0	T3	9	3.1	46
TCGA-FC-A6HD-01	789	0	MALE	T3	M0	N0	T3	7	Unknown	77
TCGA-EJ-A8FU-01	138	0	MALE	T3	M0	N0	T3	8	Unknown	64
TCGA-G9-7521-01	942	0	MALE	T3	M0	N1	T3	8	0.06	52
TCGA-KK-A59Y-01	1968	0	MALE	T3	M0	N1	T3	9	0.1	56
TCGA-ZG-A9L2-01	180	1	MALE	T3	M0	N0	T3	9	0.01	70
TCGA-KK-A59V-01	3440	0	MALE	T3	M0	N0	T3	9	0.1	64
TCGA-KK-A7B3-01	294	1	MALE	T3	M0	N0	T3	9	0.1	62
TCGA-KK-A5A1-01	203	1	MALE	T3	M0	N0	T3	9	0.1	72
TCGA-HI-7171-01	1329	1	MALE	T3	M0	N0	T3	9	0.7	56
TCGA-YL-A9WX-01	1506	1	MALE	T3	M0	N1	T3	9	0.76	68
TCGA-ZG-A9LZ-01	692	0	MALE	T3	M0	N0	T3	9	2.19	66
TCGA-M7-A725-01	573	0	MALE	T3	M0	N0	T3	7	Unknown	56
TCGA-ZG-A8QW-01	94	0	MALE	T3	M0	N1	T3	9	Unknown	72
TCGA-KK-A59X-01	2233	1	MALE	T3	M0	N1	T3	9	Unknown	55
TCGA-YL-A9WY-01	765	1	MALE	T3	M0	N1	T3	9	1.8	57
TCGA-FC-A5OB-01	680	0	MALE	T3	M0	N0	T3	9	5.22	53
TCGA-KK-A8IJ-01	307	1	MALE	T3	M0	N1	T3	7	0.1	59
TCGA-J9-A8CL-01	132	1	MALE	T3	M0	Unknown	T3	9	12.01	66
TCGA-XQ-A8TA-01	146	1	MALE	Unknown	M1b	Unknown	T3	10	323	59
TCGA-EJ-A65B-01	710	0	MALE	T3	M0	N0	T3	9	0.01	55
TCGA-J9-A52B-01	57	1	MALE	T3	Unknown	N0	T3	9	0.01	62
TCGA-G9-6339-01	1634	1	MALE	T3	M0	N0	T3	7	0.03	58
TCGA-EJ-A65E-01	417	0	MALE	T3	M0	N0	T3	7	0.1	67
TCGA-EJ-7325-01	1070	0	MALE	T3	M0	N0	T3	7	0.1	63
TCGA-EJ-7312-01	1099	0	MALE	T3	M0	N0	T3	7	0.1	58
TCGA-EJ-5506-01	1381	0	MALE	T3	M0	N1	T3	8	0.1	67
TCGA-EJ-A7NM-01	128	0	MALE	T3	M0	N1	T3	9	0.1	64
TCGA-EJ-7788-01	859	0	MALE	T3	M0	N0	T3	7	0.2	53
TCGA-EJ-A7NN-01	197	1	MALE	T3	M0	N1	T3	7	0.3	61
TCGA-EJ-A6RA-01	353	1	MALE	T3	M0	N1	T3	8	0.652	70
TCGA-EJ-A65F-01	75	1	MALE	T3	M0	N0	T3	9	0.8	59
TCGA-HC-7213-01	170	1	MALE	T3	M0	N0	T3	9	4.09	53
TCGA-FC-A66V-01	524	0	MALE	T3	M0	N0	T3	7	10.8	74
TCGA-KK-A8IA-01	1931	0	MALE	T3	M0	N1	T3	9	0.1	69
TCGA-KK-A7B4-01	637	1	MALE	T3	M0	N1	T3	9	0.6	64
TCGA-EJ-5518-01	2104	1	MALE	T4	M0	N0	T3	9	0.1	66
TCGA-FC-A4JI-01	877	0	MALE	T3	M0	Unknown	T4	8	Unknown	70
TCGA-YL-A9WJ-01	1476	1	MALE	T3	M0	N1	T4	8	3.1	47
TCGA-HC-7748-01	792	0	MALE	T2	Unknown	N0	Unknown	6	0.1	60
TCGA-HC-7210-01	868	0	MALE	T2	Unknown	N0	Unknown	7	0.1	74
TCGA-HC-7233-01	1355	0	MALE	T2	Unknown	N0	Unknown	7	Unknown	73
TCGA-HC-7212-01	870	0	MALE	T2	M0	N0	Unknown	7	0.28	56
TCGA-CH-5794-01	882	0	MALE	T2	M0	N0	Unknown	7	0.01	65
TCGA-2A-A8VL-01	621	0	MALE	T2	M0	N0	Unknown	6	0.05	51
TCGA-J4-AAU2-01	825	0	MALE	T2	M0	N0	Unknown	6	0	59
TCGA-J4-AATV-01	553	0	MALE	T2	M0	N0	Unknown	6	0	71
TCGA-XA-A8JR-01	376	0	MALE	T2	M0	N0	Unknown	7	0	68
TCGA-HC-8258-01	847	0	MALE	T2	Unknown	N0	Unknown	6	0.01	56
TCGA-HC-8260-01	686	0	MALE	T2	M0	N0	Unknown	7	0.01	43
TCGA-CH-5750-01	396	0	MALE	T2	M0	N0	Unknown	7	0.02	72
TCGA-CH-5771-01	396	0	MALE	T2	M0	N0	Unknown	7	0.03	63
TCGA-H9-A6BX-01	941	0	MALE	T2	Unknown	Unknown	Unknown	6	0.04	60
TCGA-CH-5767-01	458	0	MALE	T2	M0	N0	Unknown	7	0.04	66
TCGA-H9-7775-01	185	0	MALE	T2	Unknown	Unknown	Unknown	7	0.04	68
TCGA-V1-A9OX-01	1134	0	MALE	T2	M0	N0	Unknown	8	0.04	56
TCGA-CH-5746-01	731	0	MALE	T2	M0	N0	Unknown	7	0.1	57
TCGA-HC-7752-01	782	0	MALE	T2	M0	N0	Unknown	7	0.1	61
TCGA-CH-5790-01	974	0	MALE	T2	M0	N0	Unknown	7	0.1	64
TCGA-HC-8262-01	679	0	MALE	T2	Unknown	N0	Unknown	8	0.1	57
TCGA-CH-5743-01	425	1	MALE	T2	M0	N0	Unknown	7	0.1	66
TCGA-HC-7230-01	1001	0	MALE	T2	Unknown	N0	Unknown	7	3	50
TCGA-HC-8213-01	589	0	MALE	T2	Unknown	Unknown	Unknown	6	Unknown	48
TCGA-HC-8256-01	860	0	MALE	T2	M0	Unknown	Unknown	7	Unknown	53
TCGA-HC-8261-01	546	0	MALE	T2	Unknown	Unknown	Unknown	7	Unknown	48
TCGA-HC-7820-01	747	0	MALE	T2	Unknown	Unknown	Unknown	7	Unknown	72
TCGA-HC-7738-01	420	1	MALE	T2	M0	Unknown	Unknown	7	Unknown	58
TCGA-CH-5740-01	31	0	MALE	T2	M0	N0	Unknown	7	1.6	57
TCGA-CH-5744-01	60	0	MALE	T2	M0	N0	Unknown	7	9.63	64
TCGA-CH-5737-01	91	0	MALE	T2	M0	N0	Unknown	7	14.69	73
TCGA-XJ-A83F-01	1127	0	MALE	T3	Unknown	N0	Unknown	7	0.01	67
TCGA-YL-A8HO-01	1068	1	MALE	T3	M0	N0	Unknown	7	0.01	67
TCGA-CH-5789-01	304	0	MALE	T3	M0	N0	Unknown	7	0.02	61
TCGA-CH-5739-01	671	0	MALE	T3	M0	N0	Unknown	7	0.02	65
TCGA-CH-5765-01	700	0	MALE	T3	M0	N0	Unknown	7	0.02	55
TCGA-G9-6364-01	1198	0	MALE	T3	M0	N0	Unknown	7	0.03	72
TCGA-CH-5772-01	486	0	MALE	T3	M0	N0	Unknown	9	0.03	63
TCGA-YL-A9WI-01	1623	0	MALE	T3	M0	N1	Unknown	9	0.03	63
TCGA-YL-A8S9-01	1006	1	MALE	T3	M0	N0	Unknown	9	0.03	63
TCGA-YL-A8SH-01	875	0	MALE	T3	M0	N0	Unknown	7	0.06	69
TCGA-CH-5768-01	731	0	MALE	T3	M0	N0	Unknown	6	0.1	72
TCGA-CH-5763-01	365	0	MALE	T3	M0	N0	Unknown	7	0.1	66
TCGA-HC-7749-01	724	0	MALE	T3	M0	N0	Unknown	7	0.1	70
TCGA-HC-8265-01	483	0	MALE	T3	Unknown	N0	Unknown	8	0.1	66
TCGA-HC-7742-01	938	0	MALE	T3	M0	N0	Unknown	7	0.1	58
TCGA-CH-5791-01	396	1	MALE	T3	M0	N0	Unknown	7	0.18	72
TCGA-YL-A8SI-01	1423	1	MALE	T3	M0	N0	Unknown	9	0.48	69
TCGA-YL-A8S8-01	679	1	MALE	T3	M0	N0	Unknown	9	1.36	68
TCGA-J4-AATZ-01	79	1	MALE	T3	M0	N0	Unknown	9	0	66
TCGA-CH-5752-01	943	0	MALE	T3	M0	N0	Unknown	8	0.02	66
TCGA-YL-A8SB-01	1384	1	MALE	T3	M0	N0	Unknown	9	0.23	62
TCGA-YL-A8SC-01	152	1	MALE	T3	M0	N0	Unknown	9	0.65	66
TCGA-CH-5745-01	91	0	MALE	T3	M0	N0	Unknown	7	4.3	68
TCGA-CH-5792-01	91	0	MALE	T3	M0	N0	Unknown	9	11.49	57
TCGA-CH-5766-01	31	0	MALE	T3	M0	N1	Unknown	7	13.9	55
TCGA-CH-5748-01	31	0	MALE	T3	Unknown	N0	Unknown	7	Unknown	64
TCGA-CH-5762-01	1339	0	MALE	T3	M0	N0	Unknown	7	0.01	60
TCGA-YL-A8SF-01	1373	0	MALE	T3	M0	N0	Unknown	8	0.01	62
TCGA-V1-A9Z8-01	827	0	MALE	T3	M0	N0	Unknown	9	0.01	59
TCGA-HC-7744-01	531	0	MALE	T3	M0	N0	Unknown	7	0.04	46
TCGA-HC-7817-01	928	0	MALE	T3	M0	Unknown	Unknown	7	0.1	52
TCGA-YL-A8SJ-01	752	1	MALE	T3	M0	N0	Unknown	9	0.24	60
TCGA-YL-A8SQ-01	329	1	MALE	T3	M0	N0	Unknown	9	1.1	61
TCGA-V1-A9ZI-01	1640	0	MALE	T3	M0	N0	Unknown	9	3.11	68
TCGA-V1-A9O9-01	2870	0	MALE	T3	M0	N0	Unknown	8	5.04	56
TCGA-HC-8266-01	473	0	MALE	T3	M0	N0	Unknown	8	Unknown	55
TCGA-ZG-A9L0-01	355	0	MALE	T3	M0	N1	Unknown	9	Unknown	71
TCGA-HC-7081-01	1136	0	MALE	T3	Unknown	Unknown	Unknown	9	Unknown	62
TCGA-HC-7232-01	766	1	MALE	T3	Unknown	Unknown	Unknown	9	Unknown	66
TCGA-YL-A8SL-01	987	0	MALE	T3	M0	N1	Unknown	8	0	74
TCGA-HC-7821-01	956	0	MALE	T3	M0	N1	Unknown	8	0.01	54
TCGA-CH-5741-01	395	0	MALE	T3	M0	N1	Unknown	9	0.02	56
TCGA-YL-A8HJ-01	1611	0	MALE	T3	M0	Unknown	Unknown	9	0.03	58
TCGA-YL-A9WH-01	427	0	MALE	T3	M0	N1	Unknown	9	0.03	67
TCGA-YL-A8SK-01	1408	0	MALE	T3	M0	N1	Unknown	9	0.03	67
TCGA-YL-A8HL-01	1565	0	MALE	T3	M0	N1	Unknown	9	0.03	58
TCGA-YL-A8HM-01	1473	1	MALE	T3	M0	N0	Unknown	9	0.03	66
TCGA-HC-8257-01	726	0	MALE	T3	Unknown	N1	Unknown	7	0.1	70
TCGA-YL-A8HK-01	1376	1	MALE	T3	M0	N0	Unknown	9	1	59
TCGA-CH-5788-01	821	0	MALE	T3	M0	N1	Unknown	7	3.58	69
TCGA-HC-7745-01	721	0	MALE	T3	Unknown	N0	Unknown	7	Unknown	65
TCGA-CH-5753-01	31	0	MALE	T3	M0	N1	Unknown	9	4.53	70
TCGA-CH-5761-01	28	0	MALE	T3	M0	N0	Unknown	9	8.49	61
TCGA-CH-5769-01	62	0	MALE	T3	M0	N0	Unknown	9	11.16	48
TCGA-CH-5764-01	31	0	MALE	T3	M0	N0	Unknown	7	13.95	66
TCGA-CH-5754-01	62	0	MALE	T3	M0	N1	Unknown	9	37.36	65
TCGA-HC-8264-01	48	0	MALE	T3	Unknown	N1	Unknown	9	Unknown	60
TCGA-CH-5751-01	365	1	MALE	T4	M0	N1	Unknown	10	0.01	68
TCGA-CH-5738-01	212	0	MALE	Unknown	M0	Unknown	Unknown	6	0.01	72
TCGA-Y6-A9XI-01	526	0	MALE	Unknown	Unknown	N0	Unknown	8	0.06	72
TCGA-TK-A8OK-01	27	0	MALE	Unknown	M0	Unknown	Unknown	7	Unknown	73

## Sheet: DKFZ
Supplementary Table S1. The detailed clinicopathological information of TCGA-PRAD, DKFZ, GSE70769 and GSE21035 datasets
Patient ID	id	Diagnosis Age	Median Purity	Preop PSA	Radical Prostatectomy Gleason Score for Prostate Cancer	Stage	BCR	BCR-status
ICGC_PCA001	ICGC_PCA001_T01	45	50	30	3+4	pT3a	27.2	1
ICGC_PCA003	ICGC_PCA003_T01	46	48	11.96	5+4	pT3a	7.7	1
ICGC_PCA004	ICGC_PCA004_T01	51	57	107	4+3	pT3b	0.5	1
ICGC_PCA006	ICGC_PCA006_T01	38	49	56.96	3+4	pT3b	4.4	1
ICGC_PCA027	ICGC_PCA027_T02	49	55	11.14	3+4	pT2c	23	1
ICGC_PCA031	ICGC_PCA031_T01	48	43	22.5	3+4	pT2c	1.7	1
ICGC_PCA033	ICGC_PCA033_T01	43	50	8.5	3+4	pT2c	37.1	1
ICGC_PCA041	ICGC_PCA041_T01	48	54	58	5+4	pT4	1.2	1
ICGC_PCA041	ICGC_PCA041_T02	48	54	58	5+4	pT4	1.2	1
ICGC_PCA041	ICGC_PCA041_T03	48	54	58	5+4	pT4	1.2	1
ICGC_PCA041	ICGC_PCA041_T04	48	54	58	5+4	pT4	1.2	1
ICGC_PCA041	ICGC_PCA041_T05	48	54	58	5+4	pT4	1.2	1
ICGC_PCA044	ICGC_PCA044_T01	48	48	12	4+3	pT2c	3.4	1
ICGC_PCA044	ICGC_PCA044_T02	48	48	12	4+3	pT2c	3.4	1
ICGC_PCA044	ICGC_PCA044_T03	48	48	12	4+3	pT2c	3.4	1
ICGC_PCA071	ICGC_PCA071_T01	49	63	24.55	4+3	pT2c	13.2	1
ICGC_PCA100	ICGC_PCA100_T01	46	51	30	3+4	pT3a	8.1	1
ICGC_PCA105	ICGC_PCA105_T01	49	41	7.36	3+4	pT2c	18.3	1
ICGC_PCA112	ICGC_PCA112_T01	47	47	7.2	4+3	pT3b	11.3	1
ICGC_PCA113	ICGC_PCA113_T01	48	56	25	4+5	pT3b	0.8	1
ICGC_PCA125	ICGC_PCA125_T01	44	40	76.7	5+4	pT4	1.1	1
ICGC_PCA158	ICGC_PCA158_T01	45	75	37.15	4+3	pT3a	1.6	1
ICGC_PCA161	ICGC_PCA161_T01	48	62	32.29	4+5	pT3b	1.3	1
ICGC_PCA192	ICGC_PCA192_T01	52	67	348.4	4+4	pT3b	2.1	1
ICGC_PCA008	ICGC_PCA008_T01	44	54	7.82	3+4	pT2c	73.1	0
ICGC_PCA009	ICGC_PCA009_T01	48	46	5.74	3+4	pT2c	76	0
ICGC_PCA010	ICGC_PCA010_T01	49	58	4.56	3+4	pT2c	48.1	0
ICGC_PCA011	ICGC_PCA011_T01	46	45	5.95	3+4	pT2c	61.4	0
ICGC_PCA012	ICGC_PCA012_T01	48	53	5.07	3+4	pT2c	48.6	0
ICGC_PCA014	ICGC_PCA014_T01	45	53	9.38	3+4	pT2a	60.7	0
ICGC_PCA015	ICGC_PCA015_T01	48	50	62.47	3+4	pT3b	6.1	0
ICGC_PCA021	ICGC_PCA021_T01	45	51	6.8	3+4	pT2c	48.3	0
ICGC_PCA025	ICGC_PCA025_T01	47	41	4.4	3+4	pT2c	6.7	0
ICGC_PCA026	ICGC_PCA026_T01	48	40	3.8	3+3	pT2c	71.2	0
ICGC_PCA028	ICGC_PCA028_T01	40	54	6.01	3+4	pT2c	60.7	0
ICGC_PCA030	ICGC_PCA030_T01	48	62	79	4+3	pT3b	14.1	0
ICGC_PCA032	ICGC_PCA032_T01	44	44	4.23	3+4	pT2a	60.9	0
ICGC_PCA034	ICGC_PCA034_T01	46	33	7.38	3+4	pT2c	48.8	0
ICGC_PCA034	ICGC_PCA034_T02	46	33	7.38	3+4	pT2c	48.8	0
ICGC_PCA034	ICGC_PCA034_T03	46	33	7.38	3+4	pT2c	48.8	0
ICGC_PCA034	ICGC_PCA034_T04	46	33	7.38	3+4	pT2c	48.8	0
ICGC_PCA034	ICGC_PCA034_T05	46	33	7.38	3+4	pT2c	48.8	0
ICGC_PCA034	ICGC_PCA034_T06	46	33	7.38	3+4	pT2c	48.8	0
ICGC_PCA035	ICGC_PCA035_T01	49	54	70.43	4+3	pT3b	36	0
ICGC_PCA035	ICGC_PCA035_T02	49	54	70.43	4+3	pT3b	36	0
ICGC_PCA035	ICGC_PCA035_T03	49	54	70.43	4+3	pT3b	36	0
ICGC_PCA035	ICGC_PCA035_T04	49	54	70.43	4+3	pT3b	36	0
ICGC_PCA035	ICGC_PCA035_T05	49	54	70.43	4+3	pT3b	36	0
ICGC_PCA035	ICGC_PCA035_T06	49	54	70.43	4+3	pT3b	36	0
ICGC_PCA037	ICGC_PCA037_T01	50	43	16.46	3+4	pT3a	34.5	0
ICGC_PCA037	ICGC_PCA037_T05	50	43	16.46	3+4	pT3a	34.5	0
ICGC_PCA037	ICGC_PCA037_T06	50	43	16.46	3+4	pT3a	34.5	0
ICGC_PCA038	ICGC_PCA038_T01	49	41	5.85	3+4	pT2c	51.4	0
ICGC_PCA038	ICGC_PCA038_T02	49	41	5.85	3+4	pT2c	51.4	0
ICGC_PCA038	ICGC_PCA038_T03	49	41	5.85	3+4	pT2c	51.4	0
ICGC_PCA038	ICGC_PCA038_T04	49	41	5.85	3+4	pT2c	51.4	0
ICGC_PCA038	ICGC_PCA038_T05	49	41	5.85	3+4	pT2c	51.4	0
ICGC_PCA038	ICGC_PCA038_T06	49	41	5.85	3+4	pT2c	51.4	0
ICGC_PCA039	ICGC_PCA039_T01	49	33	6.24	3+4	pT3b	1.4	0
ICGC_PCA049	ICGC_PCA049_T01	48	64	7.5	3+3	pT2c	36.5	0
ICGC_PCA056	ICGC_PCA056_T01	47	41	5.1	3+4	pT2c	35.6	0
ICGC_PCA057	ICGC_PCA057_T01	50	41	6.5	3+4	pT2c	63	0
ICGC_PCA058	ICGC_PCA058_T01	47	40	6.21	3+4	pT2c	72.6	0
ICGC_PCA059	ICGC_PCA059_T01	47	39	14.1	3+4	pT2c	24.7	0
ICGC_PCA061	ICGC_PCA061_T01	47	39	6.47	3+4	pT2a	73	0
ICGC_PCA062	ICGC_PCA062_T01	45	54	8.21	3+4	pT2c	60.3	0
ICGC_PCA064	ICGC_PCA064_T01	47	45	9.49	3+3	pT2a	36.2	0
ICGC_PCA069	ICGC_PCA069_T01	50	46	6.5	4+3	pT3a	37.4	0
ICGC_PCA070	ICGC_PCA070_T01	47	40	5.3	3+4	pT2c	72.5	0
ICGC_PCA072	ICGC_PCA072_T01	49	49	12.7	3+4	pT2c	50	0
ICGC_PCA084	ICGC_PCA084_T01	45	50	150	5+4	pT3b	24.8	0
ICGC_PCA090	ICGC_PCA090_T01	40	39	9.47	3+4	pT2c	48.7	0
ICGC_PCA091	ICGC_PCA091_T01	50	43	6.99	3+4	pT2c	49.1	0
ICGC_PCA092	ICGC_PCA092_T01	50	59	5.5	3+3	pT2c	36.8	0
ICGC_PCA093	ICGC_PCA093_T01	46	59	7.6	3+4	pT2c	25.6	0
ICGC_PCA094	ICGC_PCA094_T01	45	46	6.46	3+4	pT2c	26.7	0
ICGC_PCA095	ICGC_PCA095_T01	50	43	6.62	3+3	pT2c	38.9	0
ICGC_PCA096	ICGC_PCA096_T01	49	37	3.6	3+3	pT2a	49	0
ICGC_PCA099	ICGC_PCA099_T01	52	39	135	5+4	pT3b	11.8	0
ICGC_PCA106	ICGC_PCA106_T01	43	36	5.6	3+4	pT2c	37.8	0
ICGC_PCA110	ICGC_PCA110_T01	48	60	7.9	3+3	pT2c	49.1	0
ICGC_PCA111	ICGC_PCA111_T01	43	58	16.6	3+4	pT2c	37.4	0
ICGC_PCA118	ICGC_PCA118_T01	50	36	15.5	3+3	pT2c	36.4	0
ICGC_PCA124	ICGC_PCA124_T01	46	48	4.48	3+4	pT3a	24.6	0
ICGC_PCA127	ICGC_PCA127_T01	49	37	8.8	3+4	pT2c	24.8	0
ICGC_PCA128	ICGC_PCA128_T01	48	38	4.1	3+4	pT2c	45.2	0
ICGC_PCA134	ICGC_PCA134_T01	48	44	743	3+4	pT2c	72.8	0
ICGC_PCA138	ICGC_PCA138_T01	48	60	24	3+4	pT2c	48.7	0
ICGC_PCA139	ICGC_PCA139_T01	47	51	3.19	3+4	pT2c	61.8	0
ICGC_PCA144	ICGC_PCA144_T01	46	43	11	3+4	pT2c	12.7	0
ICGC_PCA145	ICGC_PCA145_T01	32	37	14.52	3+3	pT2a	1.1	0
ICGC_PCA148	ICGC_PCA148_T01	46	43	17	3+4	pT3a	12.7	0
ICGC_PCA155	ICGC_PCA155_T01	45	38	7.8	3+4	pT2a	25.8	0
ICGC_PCA156	ICGC_PCA156_T01	45	49	6	3+4	pT2c	37.3	0
ICGC_PCA159	ICGC_PCA159_T01	44	37	6.87	4+3	pT2c	12.6	0
ICGC_PCA162	ICGC_PCA162_T01	50	41	18	3+4	pT2c	18.1	0
ICGC_PCA168	ICGC_PCA168_T01	50	63	4.7	3+4	pT2a	36.3	0
ICGC_PCA169	ICGC_PCA169_T01	46	45	8.6	3+4	pT3a	39.6	0
ICGC_PCA170	ICGC_PCA170_T01	51	41	12.1	4+3	pT2c	38.3	0
ICGC_PCA172	ICGC_PCA172_T01	43	50	7.7	3+3	pT2c	48.1	0
ICGC_PCA175	ICGC_PCA175_T01	48	62	7.59	4+3	pT3a	19.5	0
ICGC_PCA176	ICGC_PCA176_T01	47	32	154	5+5	pT4	23.9	0
ICGC_PCA184	ICGC_PCA184_T01	51	55	8.4	3+4	pT2c	30.5	0
ICGC_PCA187	ICGC_PCA187_T01	46	46	5.4	3+3	pT2c	22.8	0
ICGC_PCA198	ICGC_PCA198_T01	52	49	19.67	4+5	pT3b	47.1	0

## Sheet: GSE70769
Supplementary Table S1. The detailed clinicopathological information of TCGA-PRAD, DKFZ, GSE70769 and GSE21035 datasets
ID	BCR status	Clinical stage	Pathology stage	PSA_diag	Time to BCR	Total follow up (months)	Tumour gleason
GSM1817916	0	T2b	T2bM0Nx	4.8	N/A	61.4466	7=3+4
GSM1817920	0	T3a	T3aMxNx	6.6	N/A	18.937	7=3+4
GSM1817923	0	T1c	T3aM0N0	6.4	N/A	103.43	8=4+4
GSM1817924	0	T1c	T2bMxNx	UNKNOWN	N/A	100.274	6=3+3
GSM1817926	0	T1c	T2cMxNx	7.4	N/A	98.1041	5=3+2
GSM1817927	0	T2a	T2MxNx	8.5	N/A	57.0411	6=3+3
GSM1817928	0	UNKNOWN	UNKNOWN	UNKNOWN	UNKNOWN	UNKNOWN	unknown
GSM1817932	0	T1c	T2MxNx	6.6	N/A	90.7397	6=3+3
GSM1817933	0	T2a	T2bM0N0	12.7	N/A	52.7342	7=3+4
GSM1817934	0	T1c	T2aM0Nx	13	N/A	92.1534	6=3+3
GSM1817935	0	T3a	T3aMxNx	15	N/A	77.6219	7=3+4
GSM1817936	0	T1c	pT3aMxNx	8.2	N/A	96.8548	7=3+4
GSM1817937	0	T1c	T2bM0N0	9	N/A	47.1452	6=3+3
GSM1817939	0	T1c	T2bMxNx	6	N/A	82.4219	6=3+3
GSM1817940	0	T1c	T2bMxNx	6.5	N/A	1.80822	6=3+3
GSM1817942	0	T2a	pT3aMxNx	6	N/A	66	7=4+3
GSM1817943	0	T2a	T2cMxNx	9.4	N/A	87.3863	7=3+4
GSM1817945	0	T2a	T3aMxNx	10	N/A	98.3342	7=4+3
GSM1817946	0	T1c	T2bMxNx	4.4	N/A	95.9014	6=3+3
GSM1817947	0	T1c	T2bMxNx	9.9	N/A	94.5863	7=3+4
GSM1817950	0	T2a	T3aMxNx	5.1	N/A	82.5534	6=3+3
GSM1817951	0	T2a	T2bMxNx	7.6	N/A	92.4822	7=3+4
GSM1817952	0	T1c	T2cMxNx	10	N/A	62.3342	6=3+3
GSM1817953	0	T1c	T2bMxNx	9.2	N/A	83.8356	5=3+2
GSM1817954	0	T2a	T2bMxNx	16	N/A	84.2959	6=2+4
GSM1817958	0	T2a	T3bMxNx	10	N/A	84.1973	7=3+4
GSM1817959	0	T2a	T2cMxNx	3.8	N/A	46.9808	unknown
GSM1817960	0	T1c	TxM0N0	11	N/A	82.6849	unknown
GSM1817963	0	T1c	T2bMxNx	7.2	N/A	76.7014	7=4+3
GSM1817964	0	T2a	T2bMxNx	6.2	N/A	91.5945	7=4+3
GSM1817966	0	T1c	T2bMxNx	10	N/A	78.7726	6=3+3
GSM1817967	0	T1c	T3aMxNx	5.4	N/A	77.2603	7=3+4
GSM1817969	0	T1c	T2bM0Nx	6.6	N/A	84.0658	6=3+3
GSM1817970	0	T2a	T2bMxNx	12	N/A	82.4877	6=3+3
GSM1817971	0	T2a	T2aMxNx	5.1	N/A	84.2959	6=3+3
GSM1817973	0	T1c	T2bMxNx	4.2	N/A	85.5452	6=3+3
GSM1817974	0	T1c	T2bM0N0	32	N/A	61.1836	9=4+5
GSM1817975	0	T1c	T2bMxNx	5.6	N/A	79.7918	7=3+4
GSM1817979	0	T1c	T2bMxNx	5.4	N/A	79.4301	7=4+3
GSM1817980	0	T1c	T3aM0Nx	15	N/A	78.0493	7=3+4
GSM1817985	0	T2a	T2bMxNx	8.7	N/A	74.3342	7=3+4
GSM1817987	0	T1c	T0MxNx	7	N/A	70.126	6=3+3
GSM1817989	0	T1c	T2bMxNx	4	N/A	68.5479	7=3+4
GSM1817992	0	T2a	T2aMxNx	6.8	N/A	69.6	7=4+3
GSM1817994	0	T3a	T2bM0N0	35	N/A	60.7233	7=3+4
GSM1817995	0	T2a	T2bMxNx	4.6	N/A	69.2712	7=3+4
GSM1817997	0	T2b	T3aM0Unknown	12	N/A	58.8822	7=3+4
GSM1817998	0	T2a	T2bMxNx	8.2	N/A	60.5589	7=3+4
GSM1817961	N/A	Tx	T2bMxNx	UNKNOWN	N/A	N/A	7=3+4
GSM1817906	1	T2a	T3bM0N0	15	12.0329	64.4712	7=4+3
GSM1817907	1	T2a	T2aMxN0	17	19.2986	63.2877	7=3+4
GSM1817908	1	T2a	T3aM0N0	24	0.361644	58.126	7=4+3
GSM1817909	1	T1c	T3aMxNx	3.4	61.5452	114.247	7=3+4
GSM1817910	1	T2a	T3aM0N0	11	10.126	104.482	7=4+3
GSM1817911	1	T2a	T3bMxNx	10	8.08767	110.203	7=3+4
GSM1817912	1	Tx	T3aMxNx	UNKNOWN	24.1644	122.301	9=5+4
GSM1817913	1	Tx	TxM0N0	117	7.6274	115.529	9=4+5
GSM1817914	1	T1c	T3bM0N0	6.6	3.58356	111.847	9=4+5
GSM1817915	1	T1c	T3bM1bUnknown	8.1	2.92603	89.8521	9=4+5
GSM1817917	1	T2a	T3aM0Nx	3.2	18.3123	94.3233	6=3+3
GSM1817918	1	T3a	T3bM1bNx	42	1.38082	109.907	8=4+4
GSM1817919	1	T1c	T3bM0Nx	7.3	98.2685	107.737	7=3+4
GSM1817921	1	T1c	T2bMxNx	5.1	34.0603	95.211	7=3+4
GSM1817922	1	T2b	T3bM1bNx	6.3	1.57808	62.4329	9=4+5
GSM1817925	1	T1c	T3aM0N0	6.8	1.4137	102.214	7=3+4
GSM1817929	1	T1c	T2bM0N0	22	26.8603	98.5315	7=3+4
GSM1817930	1	T2a	T3bMxNx	7.8	28.9315	63.7808	7=3+4
GSM1817931	1	T2a	T3aMxNx	6.4	16.3397	102.674	9=4+5
GSM1817938	1	T2c	T3bMxNx	13	63.1562	97.5781	7=4+3
GSM1817941	1	T3a	T3aMxNx	15.4	1.80822	85.7425	9=4+5
GSM1817944	1	T2a	T2bM0Nx	3.5	23.7041	37.4466	7=3+4
GSM1817948	1	T2a	T2bMxNx	20	41.7205	91.6603	7=3+4
GSM1817949	1	T3a	T3bM0N0	9.8	1.77534	53.326	10=5+5
GSM1817955	1	T2a	T2bMxNx	4.3	30.0164	77.4575	8=4+4
GSM1817956	1		T3aMxNx	20	36.5589	90.7397	7=3+4
GSM1817957	1	T2a	T3aMxNx	7.5	22.9808	92.9753	7=3+4
GSM1817962	1	T1c	T2bM0N0	11.2	66.9699	84	7=4+3
GSM1817965	1	T1c	T3aMxNx	5.3	19.8904	90.9699	9=4+5
GSM1817968	1	T2a	T3aMxNx	1.5	36.5918	87.189	7=4+3
GSM1817972	1	T2a	T3bMxNx	7.5	36.6904	83.8685	8=4+4
GSM1817976	1	T3a	T3aM0N0	2.2	0.854795	79.3644	8=3+5
GSM1817977	1	T1c	T3aMxNx	14	47.6055	79.2329	7=4+3
GSM1817978	1	T2a	T3aMxNx	10	1.4137	76.8	7=4+3
GSM1817981	1	T3a	T2bMxNx	11	42.4767	79.2658	7=3+4
GSM1817982	1	T1c	T2bMxNx	4.5	42.8055	77.4575	7=3+4
GSM1817983	1	T3a	T2bMxN0	17	6.24658	79.1014	7=4+3
GSM1817984	1	T1c	T3bMxNx	22	1.51233	77.589	7=4+3
GSM1817986	1	T1c	T2cM1bNx	8.2	1.01918	76.5041	7=4+3
GSM1817988	1	T2a	T2bM0Nx	3.7	18.4438	37.611	7=3+4
GSM1817990	1	T1c	T3aMxNx	4.7	64.2411	75.1562	7=3+4
GSM1817991	1	T1c	T3bMxNx	5.9	29.8192	72.0658	7=4+3
GSM1817993	1	T1c	T2aMxNx	6.9	38.0055	57.7315	7=3+4
GSM1817996	1	T2b	T3bMxNx	11	1.57808	71.5726	7=3+4
GSM1817999	1	T2a	T3aM0Nx	11	1.34795	24.9205	7=4+3

## Sheet: GS20135E
Supplementary Table S1. The detailed clinicopathological information of TCGA-PRAD, DKFZ, GSE70769 and GSE21035 datasets
ID	Sample ID	Neoplasm_American_Joint_Committee_on_Cancer_Clinical_Primary_Tumor_T_Stage	BCR	BCR status	Gleason_Score_ALL	Gleason_Score_1	Gleason_Score_2	American Joint Committee on Cancer Tumor Stage Code
PCA0002	PCA0002	T1C	58.02	0	8	5	3	T2A
PCA0003	PCA0003	T2B	93.14	0	7	3	4	T3A
PCA0005	PCA0005	T1C	126.1	0	7	3	4	T2C
PCA0007	PCA0007	T1C	98.6	0	7	3	4	T2C
PCA0008	PCA0008	T2C	149.19	0	6	3	3	T3A
PCA0010	PCA0010	T1C	35.06	0	6	3	3	T4
PCA0011	PCA0011	T1C	82.17	0	6	3	3	T2C
PCA0012	PCA0012	T2C	128.43	0	6	3	3	T2C
PCA0013	PCA0013	T1C	10.38	0	7	3	4	T3A
PCA0014	PCA0014	T1C	76.45	0	7	3	4	T2C
PCA0015	PCA0015	T2C	22.7	0	7	3	4	T3A
PCA0017	PCA0017	T2A	104.38	0	7	3	4	T3A
PCA0018	PCA0018	T2A	18.96	0	7	4	3	T3A
PCA0020	PCA0020	T2B	56.94	0	7	3	4	T3A
PCA0021	PCA0021	T2C	61.5	0	7	3	4	T3A
PCA0026	PCA0026	T1C	78.16	0	7	3	4	T2A
PCA0027	PCA0027	T1C	116.83	0	6	3	3	T2B
PCA0029	PCA0029	T2B	26.68	0	7	3	4	T2B
PCA0030	PCA0030	T2A	115.09	0	7	3	4	T2B
PCA0033	PCA0033	T2B	69.09	0	6	3	3	T2B
PCA0035	PCA0035	T2B	77.8	0	6	3	3	T3A
PCA0036	PCA0036	T1C	85.32	0	7	4	3	T2A
PCA0037	PCA0037	T2A	104.05	0	7	3	4	T2A
PCA0038	PCA0038	T2B	100.21	0	7	4	3	T2B
PCA0040	PCA0040	T2A	89.5	0	7	3	4	T2B
PCA0050	PCA0050	T2B	83.85	0	7	3	4	T2B
PCA0052	PCA0052	T1C	102.54	0	7	3	4	T3A
PCA0056	PCA0056	T1C	25	0	6	3	3	T2A
PCA0057	PCA0057	T1C	82.86	0	7	3	4	T2B
PCA0058	PCA0058	T1C	30.19	0	6	3	3	T2C
PCA0062	PCA0062	T1C	42.94	0	6	3	3	T2B
PCA0063	PCA0063	T2B	74.12	0	8	4	4	T2B
PCA0064	PCA0064	T2B	24.28	0	6	3	3	T2B
PCA0065	PCA0065	T1C	77.37	0	7	3	4	T2B
PCA0066	PCA0066	T2B	77.11	0	7	3	4	T3B
PCA0068	PCA0068	T2B	45.54	0	7	4	3	T2B
PCA0074	PCA0074	T1C	84.31	0	7	3	4	T2B
PCA0075	PCA0075	T2A	49.35	0	7	3	4	T2B
PCA0077	PCA0077	T2B	61.7	0	6	3	3	T2B
PCA0082	PCA0082	T1C	58.97	0	6	3	3	T2B
PCA0084	PCA0084	T1C	39.66	0	6	3	3	T2B
PCA0086	PCA0086	T1C	60.85	0	7	3	4	T2A
PCA0087	PCA0087	T2C	56.84	0	7	3	4	T3A
PCA0089	PCA0089	T1C	70.18	0	6	3	3	T2C
PCA0090	PCA0090	T1C	48.43	0	7	3	4	T3B
PCA0093	PCA0093	T1C	46.42	0	7	3	4	T2B
PCA0094	PCA0094	T1C	66.1	0	7	3	4	T2B
PCA0095	PCA0095	T1C	51.58	0	6	3	3	T4
PCA0096	PCA0096	T2A	42.38	0	9	4	5	T3B
PCA0097	PCA0097	T1C	1.87	0	6	3	3	T2B
PCA0099	PCA0099	T2C	5.78	0	7	4	3	T3A
PCA0100	PCA0100	T2A	38.21	0	7	3	4	T2B
PCA0101	PCA0101	T1C	62.36	0	6	3	3	T2B
PCA0104	PCA0104	T2A	43.47	0	7	3	4	T2B
PCA0105	PCA0105	T2C	23	0	7	4	3	T2B
PCA0107	PCA0107	T2B	56.15	0	6	3	3	T2C
PCA0108	PCA0108	T3A	59.14	0	6	3	3	T3A
PCA0109	PCA0109	T1C	13.86	0	6	3	3	T2B
PCA0110	PCA0110	T1C	58.91	0	6	3	3	T2C
PCA0111	PCA0111	T1C	49.84	0	7	3	4	T2C
PCA0113	PCA0113	T1C	60.45	0	7	3	4	T2C
PCA0114	PCA0114	T1C	38.77	0	7	4	3	T3A
PCA0115	PCA0115	T2A	26.22	0	7	3	4	T2C
PCA0118	PCA0118	T1C	43.83	0	7	3	4	T2B
PCA0119	PCA0119	T1C	46.49	0	7	4	3	T2B
PCA0120	PCA0120	T1C	62.65	0	6	3	3	T2A
PCA0122	PCA0122	T1C	52.47	0	6	3	3	T2B
PCA0123	PCA0123	T1C	60.06	0	6	3	3	T2C
PCA0124	PCA0124	T2A	55.2	0	7	3	4	T2C
PCA0125	PCA0125	T2C	61.37	0	7	3	4	T3A
PCA0126	PCA0126	T1C	51.85	0	7	3	4	T2C
PCA0127	PCA0127	T2A	43.53	0	7	4	3	T2C
PCA0129	PCA0129	T2A	56.87	0	7	3	4	T2C
PCA0132	PCA0132	T2A	48.56	0	6	3	3	T2C
PCA0133	PCA0133	T1C	28.06	0	7	3	4	T2B
PCA0134	PCA0134	T2A	8.18	0	7	4	3	T2B
PCA0135	PCA0135	T1C	51.65	0	7	3	4	T2B
PCA0141	PCA0141	T1C	41.76	0	7	3	4	T2A
PCA0144	PCA0144	T1C	37.59	0	6	3	3	T2C
PCA0145	PCA0145	T1C	48.43	0	7	3	4	T2C
PCA0146	PCA0146	T1C	50.89	0	6	3	3	T2C
PCA0147	PCA0147	T1C	45.73	0	6	3	3	T2C
PCA0149	PCA0149	T2C	59.17	0	7	3	4	T3B
PCA0150	PCA0150	T2B	51.35	0	7	4	3	T3A
PCA0151	PCA0151	T1C	47.34	0	6	3	3	T2B
PCA0155	PCA0155	T2A	47.61	0	7	4	3	T2B
PCA0156	PCA0156	T1C	10.81	0	7	3	4	T4
PCA0157	PCA0157	T1C	39.85	0	6	3	3	T3A
PCA0158	PCA0158	T1C	31.61	0	6	3	3	T2C
PCA0160	PCA0160	T1C	12.98	0	6	3	3	T2A
PCA0162	PCA0162	T1C	11.83	0	7	3	4	T2B
PCA0163	PCA0163	T1C	45.37	0	7	3	4	T3A
PCA0164	PCA0164	T1C	54.54	0	6	3	3	T2B
PCA0165	PCA0165	T1C	30.52	0	6	3	3	T2B
PCA0167	PCA0167	T2B	26.84	0	7	3	4	T2B
PCA0168	PCA0168	T2C	49.02	0	7	3	4	T2B
PCA0169	PCA0169	T1C	42.94	0	6	3	3	T2B
PCA0170	PCA0170	T2B	52.17	0	7	4	3	T3A
PCA0171	PCA0171	T2A	8.84	0	NA	NA	NA	T3A
PCA0173	PCA0173	T1C	32.69	0	6	3	3	T3B
PCA0174	PCA0174	T1C	43.3	0	7	4	3	T2B
PCA0175	PCA0175	T1C	36.01	0	6	3	3	T2B
PCA0178	PCA0178	T1C	37.68	0	6	3	3	T2B
PCA0181	PCA0181	T1C	30.03	0	9	4	5	T3A
PCA0001	PCA0001	T2A	18.5	1	7	4	3	T3C
PCA0009	PCA0009	T2A	64.76	1	7	3	4	T2C
PCA0022	PCA0022	T1C	39.95	1	6	3	3	T2C
PCA0024	PCA0024	T1C	3.94	1	7	3	4	T2C
PCA0025	PCA0025	T2B	68.04	1	7	3	4	T2C
PCA0028	PCA0028	T1C	27.6	1	8	5	3	T3B
PCA0031	PCA0031	T2A	35.35	1	7	4	3	T3A
PCA0032	PCA0032	T2A	3.71	1	9	4	5	T3A
PCA0034	PCA0034	T1C	92.98	1	6	3	3	T2B
PCA0054	PCA0054	T1C	2.1	1	8	3	5	T3C
PCA0073	PCA0073	T3A	13.04	1	7	4	3	T3A
PCA0080	PCA0080	T1C	55.39	1	7	4	3	T2B
PCA0081	PCA0081	T2B	9.86	1	7	3	4	T4
PCA0083	PCA0083	T3	31.8	1	7	4	3	T3A
PCA0092	PCA0092	T3A	16.82	1	8	4	4	T4
PCA0103	PCA0103	T1C	28.65	1	7	3	4	T2B
PCA0112	PCA0112	T3A	13.21	1	8	4	4	T3A
PCA0117	PCA0117	T1C	18.83	1	7	3	4	T3B
PCA0128	PCA0128	T2A	53.82	1	7	4	3	T2C
PCA0130	PCA0130	T1C	27.86	1	8	4	4	T2C
PCA0136	PCA0136	T1C	5.72	1	7	4	3	T3A
PCA0159	PCA0159	T2A	1.41	1	8	4	4	T3B
PCA0161	PCA0161	T1C	19.02	1	7	3	4	T2B
PCA0172	PCA0172	T1C	30.56	1	9	4	5	T4
PCA0176	PCA0176	T1C	2.56	1	9	4	5	T3B
PCA0179	PCA0179	T1C	2.92	1	9	4	5	T3B
PCA0180	PCA0180	T1C	1.38	1	9	4	5	T3A
PCA0187	PCA0187	T2C	18	1	7	4	3	T2B
PCA0200	PCA0200	T1C	2.89	1	9	4	5	T3B
PCA0201	PCA0201	T2C	4.11	1	8	4	4	T3B
PCA0206	PCA0206	T1C	1.61	1	8	4	4	T4
PCA0207	PCA0207	T1C	1.38	1	9	4	5	T3A
PCA0208	PCA0208	T1C	11.79	1	NA	NA	NA	T3B
PCA0210	PCA0210	T2B	20.04	1	7	4	3	T3C
PCA0213	PCA0213	NA	64.66	1	9	4	5	T3C
PCA0215	PCA0215	T3	5.95	1	8	4	4	T3A
