# Supplementary material for: Comprehensively analysis of splicing factors to construct prognosis prediction classifier in prostate cancer
Source: J Cell Mol Med. 2023 Aug 9;27(18):2684–700. doi: 10.1111/jcmm.17849 (PMC10494302; doi:10.1111/jcmm.17849)
Supplement: Supplementary file 4 — Table S2. [file JCMM-27-2684-s003.xlsx]

## Sheet: SFs
Supplementary Table S2. The univariable-COX analysis of SFs and AS-events.
Gene symbol	HR	HR (95L)	HR (95H)	P	Sig
FUS	3.67889	2.37988	5.68694	4.58496e-09	T
PRPF3	2.8204	1.93997	4.10039	5.60927e-08	T
LUC7L	2.44186	1.75652	3.3946	1.0867e-07	T
CLK2	2.62539	1.79316	3.84387	6.97218e-07	T
DDX39A	2.73767	1.83649	4.08106	7.65314e-07	T
LUC7L2	3.64262	2.16029	6.1421	1.23804e-06	T
SNRPA1	3.15431	1.95945	5.0778	2.25557e-06	T
BCAS1	0.688922	0.589182	0.805547	3.01407e-06	T
SNRPF	2.53651	1.70989	3.76274	3.72793e-06	T
CLASRP	2.06364	1.5128	2.81506	4.80937e-06	T
HNRNPH1	2.37544	1.63554	3.45005	5.52878e-06	T
SNRNP70	2.02083	1.48709	2.74614	6.92651e-06	T
RNF34	2.24872	1.57816	3.20421	7.27864e-06	T
SNRPE	2.80809	1.77117	4.45206	1.12805e-05	T
MAGOH	3.32752	1.94557	5.69107	1.13023e-05	T
DDX39B	1.82985	1.39453	2.40105	1.30543e-05	T
SRRT	3.88853	2.11007	7.16593	1.33616e-05	T
SUGP1	4.67038	2.32912	9.36507	1.4134e-05	T
U2AF1L4	2.30094	1.57173	3.36847	1.82548e-05	T
RBM10	3.82976	2.0494	7.15677	2.56237e-05	T
ZRSR2	3.0805	1.82364	5.20359	2.59695e-05	T
SEC31B	1.76864	1.35493	2.30867	2.73785e-05	T
ARGLU1	1.83978	1.38073	2.45144	3.14236e-05	T
DHX34	2.81201	1.72754	4.57728	3.19286e-05	T
LSM8	2.97572	1.76999	5.00279	3.88709e-05	T
CCDC130	2.65797	1.66528	4.24242	4.17161e-05	T
PRCC	3.08119	1.7951	5.28869	4.45568e-05	T
ALYREF	3.07985	1.79326	5.28953	4.5732e-05	T
HNRNPAB	3.10285	1.79383	5.3671	5.11991e-05	T
PCBP4	2.49095	1.60102	3.87556	5.19191e-05	T
LUC7L3	2.25846	1.51308	3.37103	6.70494e-05	T
PNN	2.14661	1.47191	3.13059	7.25161e-05	T
SRSF2	2.97031	1.72466	5.11562	8.67383e-05	T
RBM5	2.35025	1.53169	3.60628	9.16237e-05	T
RBM17	3.67705	1.91357	7.06568	9.32872e-05	T
RBM39	2.56734	1.59149	4.14156	0.000111333	T
LSM3	3.32811	1.79791	6.16066	0.000129643	T
GEMIN2	2.57117	1.57404	4.19996	0.000162018	T
TIA1	1.75482	1.30856	2.35327	0.000172512	T
THOC1	2.32301	1.49007	3.62154	0.000198938	T
HNRNPA2B1	2.79454	1.60756	4.85794	0.000269863	T
DHX16	2.7038	1.55285	4.70782	0.000439178	T
TAF15	3.30224	1.69405	6.43713	0.000451864	T
SFPQ	2.49747	1.49749	4.16521	0.000452774	T
U2AF2	2.59691	1.52268	4.42898	0.000458887	T
ILF3	2.59397	1.50468	4.47184	0.000602713	T
LSM4	2.29029	1.42483	3.68146	0.000621624	T
HNRNPDL	2.34286	1.4372	3.81924	0.000638652	T
ACIN1	2.54979	1.48795	4.36941	0.000659091	T
PPIH	2.69467	1.52137	4.77283	0.000677275	T
RNPC3	1.86741	1.30143	2.67953	0.000698841	T
SNRPA	2.47538	1.4538	4.21484	0.000844014	T
SART1	2.89186	1.52667	5.47785	0.00112175	T
CLNS1A	2.37091	1.40966	3.98763	0.00113676	N
MSI1	1.74815	1.24683	2.45103	0.00119793	N
LSM7	1.68072	1.22662	2.30293	0.00123326	N
CLK1	1.71236	1.23374	2.37667	0.00130085	N
BUD13	2.67404	1.46616	4.87704	0.00133689	N
PRPF31	2.37945	1.39714	4.05243	0.0014178	N
DHX35	2.3204	1.38268	3.89405	0.00143923	N
GPKOW	3.27085	1.57364	6.79855	0.00150096	N
SNRPG	2.15568	1.34106	3.46514	0.0015152	N
MBNL2	0.708925	0.573035	0.87704	0.00153293	N
CWC25	2.39206	1.39195	4.11076	0.00159368	N
RBMX2	2.68794	1.45457	4.96711	0.00159964	N
RBM3	1.81995	1.24978	2.65024	0.00179203	N
PAXBP1	1.83208	1.25142	2.68217	0.00185092	N
THOC6	2.05168	1.29827	3.24229	0.00208425	N
HNRNPD	2.46124	1.37369	4.4098	0.00246943	N
PRPF39	1.75633	1.21412	2.54068	0.00279029	N
TCERG1	1.86324	1.23817	2.80385	0.00284013	N
NOVA2	2.17724	1.30607	3.6295	0.00284442	N
CWC15	2.50605	1.37061	4.58211	0.00284607	N
RALY	2.62873	1.39123	4.96699	0.00291082	N
CACTIN	2.57876	1.3818	4.81257	0.00292188	N
PPM1G	2.76598	1.41399	5.41071	0.00296018	N
PRPF4	1.98631	1.26199	3.12635	0.00302277	N
DDX41	2.85879	1.42099	5.75141	0.00322869	N
SAP30BP	2.77847	1.40641	5.48906	0.00326406	N
HNRNPCL1	37.6856	3.31608	428.279	0.00342615	N
ZNF346	2.58426	1.36657	4.88701	0.00349286	N
SF3B6	2.37533	1.32888	4.24582	0.003506	N
RBM4B	2.36698	1.32483	4.22891	0.00361469	N
DDX27	2.51573	1.34782	4.69566	0.00376286	N
CD2BP2	2.52272	1.34614	4.72769	0.00388324	N
PQBP1	1.91492	1.22582	2.99141	0.00430927	N
YBX1	2.27224	1.29245	3.9948	0.00435672	N
SRSF5	1.73904	1.18806	2.54554	0.00442121	N
TTC14	1.67033	1.16831	2.38807	0.00491022	N
RBM14	2.33569	1.28662	4.24012	0.00529771	N
RBMX	1.98369	1.22122	3.2222	0.00565038	N
HNRNPH3	2.14261	1.24692	3.68169	0.00579898	N
HNRNPA1	1.96616	1.21578	3.17967	0.00584028	N
FAM50A	1.71055	1.16616	2.50908	0.00602542	N
PPIE	2.60314	1.3103	5.17158	0.00630279	N
SF3B2	2.44982	1.28783	4.66026	0.00631507	N
RNPS1	2.57645	1.30538	5.08519	0.0063688	N
SF1	2.08541	1.22925	3.53789	0.00642398	N
RBM47	0.682879	0.517603	0.900929	0.00697848	N
RBM4	1.84431	1.1769	2.89019	0.00757069	N
CELF2	0.750116	0.607142	0.926758	0.00769993	N
EIF2S2	2.03682	1.1934	3.47631	0.00910252	N
TIAL1	2.11173	1.20379	3.7045	0.00914071	N
SRSF7	1.77972	1.15343	2.74608	0.00918746	N
RBM45	2.02128	1.18665	3.44295	0.00960484	N
SNRPD2	1.73972	1.14246	2.64922	0.0098612	N
HNRNPA0	1.90599	1.16713	3.11258	0.00994971	N
PTBP1	2.09385	1.19078	3.68179	0.010278	N
ELAVL4	2.45036	1.23577	4.85874	0.0102854	N
SRPK1	1.61007	1.11813	2.31844	0.0104621	N
DHX30	2.0743	1.17932	3.64847	0.0113272	N
TRA2B	2.00057	1.16956	3.42204	0.0113463	N
SRSF4	2.12767	1.18064	3.83432	0.0119854	N
HNRNPM	1.98707	1.15938	3.40568	0.0124921	N
NKAP	2.48768	1.21192	5.10642	0.0129989	N
DDX5	1.58687	1.10169	2.28572	0.0131344	N
BUD31	1.99996	1.15384	3.46656	0.0135166	N
WDR83	1.86833	1.13392	3.0784	0.0141579	N
DDX17	1.56144	1.09133	2.23406	0.0147622	N
U2AF1	2.6626	1.2093	5.86244	0.0150205	N
LSM2	1.72392	1.10972	2.67806	0.0153855	N
NCBP2	1.90195	1.12983	3.20173	0.0155483	N
RALYL	1.51491	1.08025	2.12446	0.0160668	N
HNRNPA3	1.86415	1.12136	3.09897	0.0163204	N
PHF5A	2.12309	1.14842	3.92497	0.0163345	N
TRA2A	1.70884	1.09274	2.67229	0.0188369	N
ZMAT2	2.0521	1.12456	3.74467	0.0191544	N
ISY1	1.83421	1.10401	3.04737	0.0191823	N
SRSF3	1.99743	1.11845	3.56721	0.019372	N
RBM7	1.45585	1.05879	2.00182	0.0208044	N
MYEF2	1.48648	1.05972	2.0851	0.0216805	N
SRSF6	1.56736	1.0648	2.30711	0.0227091	N
SNRPD1	1.73181	1.07885	2.77997	0.0229502	N
TOP1MT	1.45945	1.05158	2.02552	0.0237765	N
TRIR	1.64908	1.06701	2.54869	0.0243255	N
CLK3	2.07821	1.0985	3.93168	0.0245269	N
USP39	2.00796	1.09046	3.69742	0.0252216	N
SNRPC	2.00157	1.08857	3.6803	0.0255446	N
PDCD7	1.92879	1.08206	3.43809	0.0259223	N
THOC7	1.81142	1.0726	3.05914	0.0262766	N
CXorf56	1.90036	1.0786	3.3482	0.0262971	N
CPSF6	1.60946	1.05692	2.45086	0.0265584	N
THOC3	1.61565	1.05565	2.47272	0.0271473	N
PPIL3	1.59634	1.05358	2.4187	0.0273723	N
SNRPB2	1.71792	1.06067	2.78243	0.0278522	N
UBL5	1.61668	1.05303	2.48203	0.0280774	N
RBM25	1.5583	1.04881	2.31528	0.0280998	N
MOV10	1.77101	1.06331	2.94971	0.0281054	N
CDK11A	1.68209	1.05704	2.67677	0.0282364	N
LSM5	1.74777	1.06041	2.88068	0.0285217	N
SRSF9	1.72032	1.05693	2.80008	0.0290539	N
ZNF326	1.68365	1.05193	2.69474	0.0299363	N
SRSF11	1.49809	1.04006	2.15783	0.0299377	N
PRPF40B	1.69956	1.05161	2.74673	0.0303539	N
CLK4	1.53641	1.0376	2.27502	0.0320106	N
SNRPN	0.797495	0.648035	0.981426	0.0325959	N
HNRNPUL2	2.23474	1.06692	4.68084	0.0330332	N
NOSIP	1.46875	1.03011	2.09419	0.0336836	N
ILF2	1.64052	1.03487	2.60062	0.035224	N
SNRPB	1.70097	1.03734	2.78915	0.0352676	N
PRPF19	2.03728	1.04962	3.95433	0.0354591	N
ZCCHC10	1.7298	1.03625	2.88751	0.0360656	N
NELFE	1.7598	1.03167	3.00183	0.0380438	N
SNRNP35	1.71642	1.03011	2.85998	0.0380955	N
MATR3	1.54569	1.02341	2.33451	0.0384584	N
SF3A2	1.6625	1.02435	2.69818	0.0396523	N
PRPF38B	1.49302	1.0166	2.1927	0.0409588	N
RBM8A	1.83727	1.02442	3.2951	0.0412593	N
BCAS2	1.63254	1.0188	2.616	0.0416117	N
CELF1	1.60749	1.01618	2.5429	0.0425052	N
CCDC12	1.52824	1.01297	2.30563	0.0432418	N
ZNF830	1.61242	1.01325	2.56589	0.0438516	N
RBM15B	1.59376	1.01142	2.51138	0.0445465	N
EIF4A3	1.67974	1.01222	2.78748	0.0447547	N
SF3B1	1.43752	1.00553	2.05509	0.0465661	N
RBM42	1.64741	1.00341	2.70474	0.0484466	N
CTNNBL1	1.73507	1.00266	3.00249	0.0488998	N
RBM22	1.77341	0.998146	3.15083	0.0507442	N
ZNF207	1.60659	0.998039	2.5862	0.050952	N
SRSF1	1.65787	0.993436	2.76671	0.05302	N
PUF60	1.5673	0.992088	2.47603	0.0541146	N
PRPF38A	1.6453	0.98936	2.73613	0.0550167	N
SNRPD3	1.70969	0.980649	2.98071	0.0586159	N
PCBP2	1.71263	0.979837	2.99346	0.0589629	N
GPATCH1	1.7065	0.968938	3.00551	0.0642133	N
LSM6	1.46249	0.975595	2.19237	0.0657176	N
NCBP1	1.44316	0.975431	2.13516	0.0664328	N
ZMYM3	1.4135	0.968277	2.06344	0.0729812	N
CDK10	1.32313	0.973793	1.79778	0.0734254	N
SF3B4	1.6493	0.953306	2.85342	0.073617	N
GPATCH3	1.76965	0.945663	3.31162	0.074225	N
HNRNPL	1.67491	0.950055	2.95281	0.07461	N
SNW1	1.67225	0.949827	2.94415	0.0748144	N
RBMXL1	0.744208	0.537562	1.03029	0.0750502	N
HNRNPC	1.59425	0.953324	2.66609	0.0754424	N
INTS3	1.33659	0.969161	1.84331	0.0768995	N
KHSRP	1.52962	0.952163	2.4573	0.0788682	N
ELAVL1	1.77717	0.935521	3.37602	0.0790235	N
KHDRBS3	1.14586	0.98273	1.33606	0.0822752	N
SRSF8	0.645638	0.393891	1.05828	0.0826905	N
DDX42	1.50886	0.946564	2.40517	0.0837876	N
HNRNPR	1.38001	0.957907	1.98811	0.083791	N
RBBP6	1.41904	0.95362	2.11161	0.0843858	N
XAB2	1.52562	0.943661	2.46647	0.0848211	N
CELF4	1.49323	0.940799	2.37003	0.088933	N
CSN3	26.8099	0.588891	1220.55	0.0913807	N
BUB3	1.44918	0.941551	2.23049	0.0917521	N
INTS1	1.45041	0.940471	2.23686	0.0925113	N
CELF5	1.28261	0.959089	1.71526	0.0932884	N
MTREX	0.778414	0.580965	1.04297	0.0933216	N
ZCCHC8	1.47145	0.928813	2.33111	0.0998913	N
ZNF131	1.38786	0.93831	2.05279	0.100769	N
DDX23	1.5064	0.923384	2.45751	0.100848	N
IK	1.73748	0.8966	3.36697	0.101711	N
GRSF1	1.46571	0.926517	2.31868	0.102297	N
HNRNPK	1.42599	0.928899	2.18909	0.104654	N
PPWD1	1.3715	0.93627	2.00904	0.10483	N
SNRNP40	1.32911	0.933049	1.8933	0.115007	N
DDX20	1.46487	0.907094	2.36562	0.118475	N
NCBP3	1.45153	0.90598	2.32559	0.121286	N
CFAP20	1.40631	0.913282	2.16548	0.121597	N
NONO	1.43005	0.908185	2.25178	0.122538	N
SRSF10	1.41158	0.911039	2.18713	0.122847	N
INTS7	1.3474	0.920894	1.97145	0.124644	N
ESS2	1.8029	0.837564	3.88082	0.131861	N
FMR1	1.35956	0.910057	2.03109	0.133672	N
ELAVL3	1.43663	0.886157	2.32906	0.141646	N
WDR77	1.47605	0.876911	2.48455	0.142765	N
LSM10	1.49753	0.869152	2.58021	0.145736	N
SRRM2	1.24785	0.921833	1.68918	0.151811	N
SNRNP25	1.41278	0.880395	2.26709	0.152128	N
ZMAT5	0.706033	0.436649	1.14161	0.155671	N
HNRNPU	1.40566	0.877958	2.25053	0.156204	N
PABPC1	1.2418	0.919251	1.67754	0.15816	N
FAM32A	1.74767	0.802569	3.80571	0.15971	N
ZC3H11A	1.28746	0.904031	1.83352	0.161312	N
QKI	1.24141	0.916925	1.68074	0.161838	N
LENG1	1.41119	0.865329	2.30138	0.167495	N
SRPK3	1.17398	0.931922	1.47891	0.173355	N
PPP1CA	1.54938	0.824057	2.91313	0.174073	N
ZC3H13	0.837644	0.648639	1.08172	0.174504	N
WBP4	0.764739	0.517761	1.12953	0.177694	N
RNF213	1.19512	0.921069	1.5507	0.179835	N
INTS6	0.766294	0.517078	1.13562	0.184748	N
RNF113A	1.38741	0.85091	2.26217	0.189281	N
CWC27	0.752821	0.487281	1.16306	0.200781	N
DHX36	1.23088	0.893299	1.69602	0.204057	N
KIN	1.48575	0.80636	2.73754	0.204183	N
RBM15	1.37502	0.83636	2.26061	0.209299	N
DDX46	1.23593	0.887344	1.72145	0.210218	N
AGGF1	0.818153	0.596246	1.12265	0.213758	N
C1QBP	1.27496	0.868059	1.87259	0.215521	N
CELF3	1.54751	0.772732	3.09911	0.217828	N
KHDRBS1	1.41119	0.815198	2.44292	0.218625	N
HNRNPUL1	1.29279	0.856739	1.95077	0.22119	N
PCBP3	1.19023	0.898288	1.57705	0.225172	N
SSB	1.29412	0.850198	1.96983	0.229032	N
DDX19B	0.728656	0.428078	1.24028	0.243428	N
CIRBP	1.31734	0.827811	2.09634	0.244934	N
TNPO1	0.846178	0.638337	1.12169	0.245469	N
SRPK2	1.1892	0.886108	1.59596	0.248332	N
DHX9	1.22019	0.869665	1.71199	0.249425	N
IGF2BP3	5.2167	0.311957	87.2361	0.250389	N
SNIP1	1.34678	0.806509	2.24899	0.255121	N
SF3A3	1.39326	0.784736	2.47366	0.257498	N
HSPA1A	0.880269	0.705603	1.09817	0.258436	N
SYF2	1.40993	0.777019	2.55839	0.258447	N
EEF1A1	0.832418	0.6049	1.14551	0.260168	N
CHERP	1.25811	0.840095	1.88411	0.265133	N
C9orf78	1.43168	0.757342	2.70645	0.269379	N
PRPF6	1.3362	0.793095	2.25123	0.276163	N
DDX1	1.28966	0.815387	2.0398	0.27683	N
SNRNP200	1.20209	0.861846	1.67665	0.278283	N
VIRMA	1.20979	0.854372	1.71307	0.283217	N
SNRNP48	1.23311	0.836643	1.81745	0.289711	N
HSPA8	1.15287	0.885759	1.50052	0.290128	N
FUBP3	1.18869	0.858228	1.6464	0.298317	N
MBNL1	0.840723	0.605425	1.16747	0.300361	N
GPATCH8	1.17253	0.865773	1.58797	0.303696	N
FRG1	1.34463	0.763189	2.36906	0.305483	N
RNF40	1.16583	0.868365	1.5652	0.307314	N
YBX3	1.19528	0.847778	1.68523	0.308789	N
HNRNPF	1.21331	0.836035	1.76083	0.308905	N
RBMXL2	5.67995	0.192074	167.965	0.314812	N
FUBP1	1.1835	0.850791	1.64631	0.317107	N
PPP1R8	1.30377	0.77408	2.19592	0.318649	N
LSM1	1.23028	0.815402	1.85624	0.323386	N
U2SURP	1.18788	0.841852	1.67613	0.327072	N
HNRNPLL	1.23021	0.811718	1.86446	0.328748	N
AQR	0.859012	0.630625	1.17011	0.335186	N
GEMIN5	1.18526	0.830505	1.69154	0.348986	N
SRSF12	1.1766	0.837098	1.65378	0.349139	N
RAVER1	1.125	0.877634	1.44209	0.352526	N
DHX15	1.16272	0.845882	1.59823	0.352992	N
TRIM24	1.17204	0.835525	1.64409	0.357925	N
PTBP3	1.15628	0.847715	1.57717	0.359228	N
HTATSF1	1.25192	0.76757	2.04191	0.368034	N
RBM23	1.27633	0.749844	2.17249	0.368598	N
ZC3H4	1.23487	0.778859	1.95788	0.369638	N
TOE1	1.25903	0.760938	2.08316	0.369952	N
PSEN1	0.82334	0.535301	1.26637	0.376206	N
CRNKL1	0.837574	0.563255	1.24549	0.381277	N
INTS4	1.25798	0.746961	2.11859	0.388154	N
PRPF4B	1.15731	0.829235	1.61517	0.390347	N
NUMA1	1.1552	0.828806	1.61014	0.394426	N
DHX57	1.1996	0.786546	1.82957	0.398082	N
ZC3HAV1	1.16693	0.814027	1.67283	0.400822	N
PTBP2	1.22477	0.762927	1.9662	0.401167	N
SF3A1	0.874315	0.635885	1.20215	0.408385	N
PRMT5	1.13566	0.832729	1.54879	0.421611	N
WTAP	0.852997	0.564643	1.28861	0.450032	N
EIF3A	0.914605	0.72197	1.15864	0.459462	N
EFTUD2	1.18914	0.744714	1.89878	0.468147	N
DDX19A	0.858268	0.567778	1.29738	0.468456	N
JUP	1.17287	0.75856	1.81348	0.473277	N
SMNDC1	1.16508	0.763238	1.7785	0.478946	N
WBP11	0.893421	0.651231	1.22568	0.48482	N
RBMS1	0.907063	0.687897	1.19606	0.48941	N
NAA38	1.10864	0.818878	1.50095	0.504617	N
RBFOX2	0.890329	0.631205	1.25583	0.508018	N
THOC5	1.15537	0.749767	1.78038	0.51273	N
PPIL1	1.14327	0.755885	1.72918	0.525923	N
PRPF40A	1.1069	0.807968	1.51642	0.527168	N
MBNL3	0.92369	0.716212	1.19127	0.540836	N
CCAR1	1.12033	0.776312	1.61681	0.543777	N
TXNL4A	1.14982	0.728915	1.81378	0.548298	N
THOC2	1.10187	0.802526	1.51287	0.548647	N
ZFR	1.09846	0.802043	1.50442	0.558392	N
NRIP2	0.888013	0.59582	1.3235	0.55966	N
TOPORS	0.914959	0.675323	1.23963	0.566243	N
ZCRB1	0.860011	0.513096	1.44148	0.56712	N
RBM27	1.12057	0.758257	1.656	0.567822	N
DDX50	1.1512	0.691938	1.91529	0.587736	N
RNF20	1.10529	0.769464	1.58769	0.587982	N
DHX40	1.11004	0.75731	1.62707	0.592567	N
ZC3H18	1.11908	0.731253	1.71259	0.604295	N
SREK1	0.912052	0.640433	1.29887	0.609813	N
DHX8	1.09961	0.748682	1.61504	0.628265	N
PPIL2	0.890686	0.556194	1.42634	0.629913	N
DNAJC8	1.18233	0.595101	2.34904	0.632525	N
HSPA1B	0.946211	0.744151	1.20314	0.651913	N
CDC5L	0.922642	0.636066	1.33833	0.671363	N
CELF6	0.439179	0.0094383	20.4356	0.674504	N
PRPF18	1.09408	0.715154	1.67379	0.678511	N
TFIP11	0.938965	0.655124	1.34578	0.731664	N
SNRNP27	1.07393	0.700095	1.6474	0.743864	N
SF3B5	1.06914	0.714941	1.59882	0.744714	N
RBM26	1.06951	0.707675	1.61636	0.749769	N
SAP18	0.91169	0.513105	1.6199	0.752575	N
DDX21	1.03334	0.828262	1.2892	0.771371	N
CDK12	0.961389	0.733807	1.25955	0.775108	N
DDX3Y	0.958202	0.711539	1.29037	0.778582	N
HSPB1	0.973057	0.801551	1.18126	0.782479	N
PLRG1	1.0677	0.650661	1.75204	0.795453	N
CDC40	0.970305	0.756813	1.24402	0.812066	N
CWC22	1.04633	0.708385	1.54551	0.819969	N
PRPF8	0.963962	0.700344	1.32681	0.821845	N
DNAJC6	0.96755	0.71068	1.31726	0.834019	N
DHX38	0.964716	0.683791	1.36105	0.837916	N
SLU7	1.04577	0.673208	1.62451	0.842151	N
SYNCRIP	1.03273	0.751779	1.41868	0.842415	N
FRA10AC1	1.04721	0.64958	1.68824	0.849848	N
THRAP3	1.03337	0.733413	1.456	0.851166	N
SPEN	1.02532	0.781688	1.34489	0.856642	N
DDX6	1.03385	0.716135	1.49253	0.858945	N
BAG2	1.02821	0.755018	1.40025	0.859865	N
MFAP1	0.963546	0.637971	1.45527	0.859886	N
SF3B3	1.03061	0.732457	1.45012	0.862636	N
NUDT21	0.973624	0.712595	1.33027	0.866694	N
PPIL4	1.03111	0.717657	1.48147	0.868398	N
PCBP1	0.977111	0.729019	1.30963	0.876865	N
DDX3X	1.02382	0.750092	1.39744	0.882099	N
SMN1	1.03244	0.64534	1.65173	0.894078	N
PPIG	1.0228	0.731709	1.42968	0.895054	N
MFSD11	1.03	0.65219	1.62668	0.899112	N
MSI2	1.01994	0.737995	1.40959	0.90482	N
NSRP1	1.02542	0.668068	1.57392	0.908582	N
SNURF	0.984186	0.73646	1.31524	0.914193	N
HNRNPH2	1.02349	0.667935	1.56831	0.915086	N
NOVA1	0.981045	0.679481	1.41645	0.918661	N
HSPA5	1.01256	0.763527	1.34283	0.930926	N
INTS5	1.0168	0.635204	1.62765	0.944659	N
PSIP1	0.988256	0.696269	1.40269	0.947285	N
SNU13	0.980097	0.533923	1.79912	0.948276	N
SDE2	0.992402	0.771082	1.27725	0.95276	N
GPATCH11	1.01101	0.688791	1.48396	0.955402	N
ELAVL2	1.00548	0.827937	1.22111	0.955996	N
SMU1	1.01102	0.608333	1.68027	0.966269	N
SRRM1	1.0064	0.719145	1.40841	0.970302	N
DDX18	1.00505	0.722498	1.39811	0.976126	N
RAVER2	1.0053	0.685679	1.47391	0.978396	N
FAM50B	1.00317	0.739505	1.36084	0.983771	N
CCAR2	1.00196	0.650054	1.54437	0.992922	N

## Sheet: AS-events
Supplementary Table S2. The univariable-COX analysis of SFs and AS-events.
ID	HR	HR (95L)	HR (95H)	P	Sig
EPS8L1|52012|ES	2.4492	1.74395	3.43966	2.34567e-07	T
NSUN5|79935|RI	3.70385	2.21213	6.20149	6.3876e-07	T
RPL32|63467|RI	2.34469	1.66691	3.29806	9.81583e-07	T
VCL|12254|ES	0.485474	0.362391	0.65036	1.27393e-06	T
TPRA1|66605|AP	0.391261	0.267345	0.572614	1.36986e-06	T
METTL3|26596|RI	2.50655	1.72236	3.64778	1.58658e-06	T
TTC17|15455|AT	0.242021	0.135064	0.433678	1.86715e-06	T
RFPL2|61916|ES	1.80929	1.41305	2.31666	2.58395e-06	T
PPP1R14A|49593|AP	0.405625	0.278246	0.591319	2.70592e-06	T
SEC31A|100885|ES	0.488875	0.361857	0.660479	3.12931e-06	T
C9orf89|86901|AD	2.61003	1.74296	3.90845	3.21138e-06	T
ING4|19914|ES	0.380675	0.253	0.572781	3.59963e-06	T
RNF166|38013|AP	2.26778	1.60171	3.21083	3.92802e-06	T
ELMOD3|54206|ES	3.39217	2.01001	5.72476	4.77126e-06	T
TPRA1|66607|AP	2.50844	1.69133	3.7203	4.80367e-06	T
NARF|44396|AT	4.11568	2.24215	7.55473	4.98233e-06	T
TPM2|98133|ES	1.87556	1.43119	2.4579	5.15063e-06	T
FXYD3|49035|RI	2.93364	1.84505	4.66451	5.39818e-06	T
CCDC74B|55279|RI	2.0674	1.50989	2.83077	5.90473e-06	T
TMUB1|82345|AP	0.444684	0.312066	0.63366	7.29312e-06	T
TMEM205|47673|RI	2.59982	1.71235	3.94725	7.30754e-06	T
OGG1|63162|ES	2.02773	1.4877	2.76377	7.67509e-06	T
NARF|44395|AT	0.299335	0.175876	0.509457	8.76452e-06	T
LENG8|51898|RI	2.79303	1.77333	4.39906	9.35296e-06	T
ARHGEF39|86268|AP	0.469351	0.335778	0.656059	9.56556e-06	T
HHEX|12537|AP	0.405417	0.271812	0.604695	9.60119e-06	T
PLA2G6|62205|ES	2.20579	1.5515	3.13602	1.05049e-05	T
PPP1R14A|49594|AP	2.39361	1.62262	3.53094	1.08104e-05	T
UBXN11|1249|AT	2.81318	1.7716	4.46715	1.16614e-05	T
SEC31A|100881|ES	0.535186	0.404593	0.707931	1.18624e-05	T
LRRC37A|42022|AP	0.231252	0.119969	0.445763	1.22583e-05	T
PFDN5|22001|ES	0.479685	0.345004	0.666941	1.24919e-05	T
APBB3|73673|RI	2.18145	1.5331	3.10398	1.46108e-05	T
UBXN11|1250|AT	0.400758	0.264719	0.606707	1.54789e-05	T
BCORL1|90063|ES	3.84323	2.08595	7.0809	1.57391e-05	T
RALGAPA1|27239|ES	2.00821	1.46274	2.75709	1.61898e-05	T
IP6K2|64745|RI	2.24316	1.55311	3.23981	1.65346e-05	T
PDDC1|13755|ES	1.73756	1.35062	2.23536	1.72048e-05	T
FLNA|90565|ES	2.95989	1.80443	4.85524	1.7274e-05	T
TTC17|15454|AT	3.61881	2.01209	6.50855	1.7502e-05	T
SEC31A|69727|ES	0.515455	0.380826	0.697678	1.77972e-05	T
WASH4P|32778|RI	3.30314	1.90874	5.71621	1.95303e-05	T
ADHFE1|84004|AA	1.97372	1.44402	2.69772	2.00343e-05	T
CORO1B|387271|ES	2.04133	1.4682	2.83819	2.19668e-05	T
RAP1GAP|988|RI	1.77362	1.35853	2.31554	2.52718e-05	T
KIF4A|89372|AT	0.497617	0.359568	0.688668	2.55509e-05	T
KLK2|51239|ES	2.36754	1.58412	3.53837	2.62373e-05	T
RDM1|40349|AT	0.46282	0.323135	0.662886	2.63416e-05	T
SVIL|11116|ES	0.585724	0.456382	0.751722	2.64934e-05	T
GNB2L1|127737|ES	2.08138	1.47844	2.93022	2.66479e-05	T
CALCOCO1|22108|RI	2.68743	1.69341	4.26495	2.72467e-05	T
HES4|6|RI	2.66964	1.68716	4.22423	2.74147e-05	T
CENPM|62466|AP	0.603364	0.475816	0.765102	3.05096e-05	T
CENPM|62467|AP	1.72312	1.33317	2.22714	3.23082e-05	T
ABCC5|67819|RI	2.15277	1.49683	3.09617	3.5445e-05	T
PLCD4|57506|ES	1.91781	1.40846	2.61136	3.55556e-05	T
IP6K2|64753|RI	1.94529	1.4162	2.67205	3.98274e-05	T
LRRC37A|42021|AP	4.08497	2.08714	7.99512	3.99901e-05	T
ZNF789|80652|ES	2.37959	1.5706	3.60527	4.31892e-05	T
SCPEP1|94617|ES	2.19622	1.5058	3.2032	4.39569e-05	T
PDZD4|90506|ES	1.74832	1.33684	2.28645	4.49658e-05	T
LRRFIP2|96307|ES	0.370258	0.229657	0.596941	4.55844e-05	T
CCDC74A|55388|RI	1.92527	1.4047	2.63875	4.6458e-05	T
PFDN5|22002|ES	0.504258	0.362593	0.701271	4.72507e-05	T
TMUB1|82343|AP	2.19471	1.50106	3.2089	5.00106e-05	T
ODF2L|3671|AT	0.302714	0.16991	0.539318	5.00389e-05	T
ALG13|89905|AT	0.439109	0.294985	0.65365	5.01945e-05	T
ARHGEF39|86269|AP	1.98014	1.42303	2.75536	5.05963e-05	T
FADS3|16305|RI	2.21478	1.50702	3.25493	5.17072e-05	T
SH3BP4|58080|AP	0.532699	0.392451	0.723067	5.34651e-05	T
WDR6|64794|RI	2.09463	1.46296	2.99905	5.40006e-05	T
ZNF691|2136|ES	0.55558	0.417674	0.739019	5.40154e-05	T
NPDC1|88260|AP	2.10676	1.46707	3.02536	5.44231e-05	T
HHEX|12536|AP	2.37911	1.56157	3.62466	5.46682e-05	T
ADRA1A|83140|AT	0.436251	0.291506	0.652869	5.51135e-05	T
CALD1|81862|ES	0.517012	0.375172	0.712477	5.53196e-05	T
METTL17|26477|RI	3.15255	1.79881	5.52509	6.04919e-05	T
EDF1|88229|RI	2.55393	1.61228	4.04556	6.46391e-05	T
ST8SIA1|20726|AT	0.463169	0.317367	0.675953	6.5953e-05	T
D2HGDH|95816|ES	2.06608	1.4463	2.95145	6.66663e-05	T
NPDC1|88261|AP	0.513575	0.370079	0.712711	6.7277e-05	T
IP6K2|64756|AD	2.07986	1.45088	2.98152	6.73581e-05	T
SGSM3|62346|RI	2.32194	1.53391	3.51481	6.81949e-05	T
LIG4|26234|AP	0.475378	0.328918	0.687055	7.57758e-05	T
ZNF83|51506|ES	1.80791	1.34788	2.42495	7.73126e-05	T
PFDN5|21997|ES	0.538735	0.396389	0.732197	7.77958e-05	T
RNF166|38014|AP	0.464708	0.317522	0.68012	8.02259e-05	T
MAP4K4|54762|ES	0.363003	0.219247	0.601019	8.1813e-05	T
METTL3|26595|RI	2.26186	1.50686	3.39516	8.19667e-05	T
LCP2|74488|AP	0.450301	0.302537	0.670235	8.4304e-05	T
CTBP1|68461|AP	0.493253	0.346772	0.701609	8.45266e-05	T
C9orf89|86900|AA	2.19137	1.48071	3.24309	8.76191e-05	T
HAGHL|32966|AP	3.15682	1.77704	5.60793	8.81554e-05	T
CCNDBP1|30218|RI	1.76959	1.3302	2.35412	8.87913e-05	T
TBC1D15|23415|ES	0.538094	0.39429	0.734347	9.37511e-05	T
MSRB3|22876|ES	0.427846	0.279344	0.655296	9.49562e-05	T
ALG13|89906|AT	2.37072	1.53627	3.65842	9.63212e-05	T
LTB4R|26963|AP	0.456891	0.308167	0.677389	9.67661e-05	T
CTBP1|68460|AP	2.13482	1.45799	3.12583	9.69758e-05	T
C1orf159|13|AD	2.08897	1.44212	3.02597	9.76319e-05	T
SCRN2|42120|RI	2.76381	1.65624	4.61206	9.97671e-05	T
RANBP3|46967|ES	0.33834	0.195853	0.584489	0.00010222	T
CYP4F12|48110|RI	1.78686	1.33237	2.39639	0.000106073	T
AFMID|94692|ES	0.558119	0.415539	0.749622	0.000106766	T
SVIL|11113|ES	0.609508	0.474151	0.783506	0.000111487	T
FAM13A|69903|AP	0.506431	0.358534	0.715336	0.000112868	T
RBM19|24645|AT	0.380035	0.23253	0.621111	0.000113349	T
MAFK|78580|AP	0.492855	0.344023	0.706074	0.000114602	T
LTB4R|26964|AP	2.32448	1.51314	3.57085	0.000117681	T
DMKN|49145|AD	3.02642	1.71929	5.32732	0.000123894	T
TOP3B|61266|RI	2.01858	1.40992	2.88999	0.000124947	T
SPEG|57700|AD	0.539826	0.393928	0.73976	0.000125551	T
MAFK|78581|AP	2.14001	1.45055	3.15716	0.000125742	T
ZNF548|52245|ES	2.503	1.56483	4.00363	0.000128971	T
LY6K|85358|RI	1.3793	1.16986	1.62624	0.000129746	T
FXYD3|49036|AA	2.68391	1.61864	4.45027	0.000129974	T
RBM19|24646|AT	2.99269	1.70543	5.25155	0.000133187	T
C1orf51|7458|AP	0.521499	0.373335	0.728465	0.000134648	T
TCIRG1|17288|RI	2.21734	1.47178	3.34059	0.000139995	T
ADAMTS2|74891|AT	0.354871	0.208116	0.605112	0.000141858	T
KIF4A|89373|AT	1.84584	1.34591	2.53146	0.000142764	T
PFN2|67256|AA	0.393392	0.242634	0.637819	0.000154415	T
ST8SIA1|20727|AT	2.14512	1.44387	3.18696	0.000157712	T
ARHGEF3|65360|AP	2.21703	1.46673	3.35113	0.000158631	T
FAM183A|2141|AP	0.637334	0.504433	0.805251	0.000159822	T
CCDC84|19052|AD	2.21327	1.46465	3.34453	0.000162196	T
PPM1M|65191|AP	2.31221	1.49486	3.57645	0.000165523	T
NCAM1|18768|AT	0.370677	0.221047	0.621594	0.000168138	T
PRSS27|33296|AT	0.432085	0.278989	0.669195	0.000170148	T
SVIL|11114|ES	0.546149	0.398359	0.748769	0.000171887	T
MAN2C1|31865|AA	2.70326	1.60875	4.54243	0.000173012	T
ARHGEF1|50101|ES	2.57586	1.56709	4.23401	0.000190243	T
PKMYT1|33328|AT	0.44129	0.287131	0.678217	0.000190895	T
UVRAG|17878|AP	0.471626	0.317622	0.700301	0.000194407	T
NUP62|51126|ES	0.490384	0.337019	0.713541	0.000196269	T
HSH2D|48137|RI	2.23095	1.46219	3.4039	0.000197263	T
FAM126A|78946|ES	0.496044	0.342873	0.717642	0.000198595	T
ISLR|31677|AP	0.422021	0.267875	0.664869	0.000199234	T
ODF2L|3668|AT	3.10151	1.70539	5.64056	0.000207912	T
TUBB3|38166|AP	0.151696	0.0559861	0.411026	0.000208737	T
MSRB3|22875|ES	0.354892	0.205247	0.613643	0.00020904	T
STRADA|42962|RI	2.47987	1.53379	4.00953	0.00021152	T
QSER1|14864|AP	0.331484	0.184688	0.594958	0.000215637	T
TNS1|57433|ES	0.494966	0.341	0.718449	0.00021621	T
PABPN1|26731|RI	2.64585	1.57948	4.43217	0.000218563	T
TAF1D|18314|RI	1.85976	1.33825	2.5845	0.000219669	T
METTL17|26475|RI	2.71159	1.59672	4.60491	0.000222659	T
ACAA1|64017|AD	2.36957	1.49832	3.74744	0.000225191	T
LMO7|26067|ES	1.74653	1.29784	2.35034	0.000232486	T
SNRNP70|50886|ES	1.96854	1.37183	2.82479	0.000237165	T
RDM1|40348|AT	1.93805	1.36171	2.75834	0.000238372	T
NAT9|43298|RI	2.20981	1.44748	3.37363	0.000239522	T
ITGB1|126615|ME	0.479184	0.323598	0.709576	0.000239886	T
DTX3|22661|AD	2.20913	1.44717	3.37228	0.000240111	T
PLA2G6|62206|ES	1.70443	1.28197	2.26611	0.000243279	T
OSGEP|26443|RI	2.5471	1.54529	4.19839	0.000245575	T
CXorf40A|90298|AP	0.452769	0.296381	0.691676	0.000247266	T
CIRBP|46430|ES	0.500539	0.345624	0.72489	0.000249547	T
EXD3|88301|AD	1.82696	1.32319	2.52252	0.000250858	T
PTBP2|3832|ES	0.57149	0.423574	0.77106	0.000250985	T
EHBP1L1|16875|AP	0.591593	0.446595	0.783669	0.000252977	T
GLS|56589|AT	0.339748	0.190535	0.605814	0.000253829	T
LCP2|74487|AP	2.07315	1.4018	3.06601	0.000260504	T
PPAP2A|72037|ES	0.468907	0.312274	0.704108	0.000260839	T
ENOSF1|123119|ES	2.02373	1.38602	2.95484	0.000261911	T
FAM13A|69904|AP	1.87624	1.3377	2.6316	0.000266862	T
LPAR2|48666|ES	1.82689	1.32056	2.52737	0.000273612	T
D2HGDH|58414|ES	1.87828	1.33735	2.63799	0.000275475	T
PTK2|85305|ES	0.527847	0.373904	0.745171	0.000281311	T
BCS1L|57545|ES	1.90835	1.34642	2.70482	0.000281899	T
ADRA1A|83135|AT	1.61899	1.24824	2.09985	0.000282252	T
APBB3|73680|AD	1.68128	1.2701	2.22559	0.000282548	T
SETMAR|62999|ES	0.519843	0.364979	0.740418	0.000288506	T
SORBS1|12634|ES	1.96078	1.36223	2.82232	0.000290677	T
VAMP1|19865|RI	2.36798	1.48546	3.7748	0.000290917	T
SORBS1|91767|ME	0.520865	0.36591	0.74144	0.000294022	T
ARHGEF25|22664|AP	0.462961	0.305075	0.702556	0.00029582	T
ATP2C1|66756|AP	0.58258	0.434367	0.781367	0.000309724	T
SLC26A5|81196|AT	0.575415	0.425917	0.777388	0.000317608	T
RTN4|53582|AP	0.504271	0.347298	0.732193	0.000320446	T
SH3BP4|58079|AP	1.75474	1.29174	2.38369	0.000320852	T
KIF12|87305|ES	1.86397	1.3276	2.61702	0.000322252	T
METTL22|33897|ES	0.457506	0.298656	0.700845	0.000326248	T
INO80E|36010|ES	1.55267	1.22108	1.9743	0.000331337	T
UBR4|876|AP	2.21612	1.43504	3.42233	0.000331946	T
PPP1R1A|22194|AT	0.552859	0.399916	0.764293	0.000334766	T
LETMD1|21780|ES	0.422568	0.263806	0.676874	0.00033899	T
ARHGEF3|65361|AP	0.437345	0.27815	0.687651	0.000341294	T
TROAP|21551|AT	0.494226	0.336001	0.72696	0.000344055	T
FAM183A|2142|AP	1.5406	1.21578	1.9522	0.000347224	T
MYL5|68385|AD	2.22661	1.4355	3.45369	0.000351402	T
GNB2|80983|AP	0.582898	0.433528	0.783733	0.000352607	T
ME3|18199|ES	1.68317	1.2647	2.24011	0.000356756	T
PDSS2|77130|AT	0.35692	0.202571	0.628877	0.000364002	T
CTNND1|15935|ES	0.536384	0.380784	0.755567	0.000366136	T
ARL16|44150|ES	2.79984	1.5889	4.93366	0.000368124	T
AKAP17A|88395|RI	2.07299	1.388	3.09605	0.000368152	T
ZNF174|33573|RI	1.72196	1.27679	2.32235	0.000369392	T
C1orf51|7457|AP	1.94837	1.34924	2.81356	0.000374167	T
PRUNE2|86639|AP	0.481057	0.321448	0.719916	0.000374256	T
RANGRF|39164|RI	2.11631	1.39836	3.20289	0.000391304	T
RPAIN|38694|ES	0.373451	0.216621	0.643824	0.000393271	T
SLC25A29|29256|AA	1.73022	1.27766	2.34307	0.000394337	T
EHBP1L1|16876|AP	1.67137	1.25803	2.2205	0.000394647	T
CCDC64B|33362|AP	0.558064	0.404107	0.770675	0.000397668	T
C5orf45|74948|RI	2.14507	1.40531	3.27424	0.000404919	T
MAST4|72279|AP	1.93453	1.34181	2.78906	0.000407566	T
TUBGCP6|62794|AD	1.88138	1.32515	2.67109	0.000408867	T
PCDH7|68994|AT	0.652827	0.515284	0.827085	0.000411382	T
SRSF5|28158|AA	1.91712	1.33607	2.75087	0.000411508	T
ZNF670|10510|ES	0.6133	0.467485	0.804597	0.000416263	T
ELMOD3|54268|ES	0.538556	0.381675	0.75992	0.00042713	T
ULK3|31757|RI	1.93603	1.3393	2.79863	0.000441647	T
PACS2|29630|AP	0.551414	0.395599	0.768598	0.000442578	T
HERC2|29747|ES	0.532146	0.374266	0.756624	0.000442972	T
FGFR1|83408|AP	0.320459	0.169785	0.604847	0.000445953	T
EMC9|26856|AA	2.27636	1.43739	3.60503	0.000453634	T
CDK10|38115|RI	2.08301	1.38207	3.13946	0.000455049	T
CXorf40A|90295|AP	2.23898	1.42634	3.5146	0.00045909	T
HAGHL|32967|AP	0.363971	0.206613	0.641175	0.00046803	T
GABRE|90381|AT	2.60677	1.52326	4.461	0.000473603	T
IST1|37515|ES	2.23408	1.4233	3.50672	0.000475049	T
PICALM|18172|ES	0.424275	0.262235	0.686442	0.000478378	T
TREX1|64675|RI	2.08245	1.3794	3.14384	0.000482154	T
PSMC5|43009|RI	1.72924	1.27091	2.35286	0.000490766	T
ZNF691|2132|ES	0.499892	0.338441	0.738362	0.0004937	T
TMCO6|73694|RI	1.83427	1.30378	2.5806	0.000495859	T
TDRKH|7663|RI	2.00844	1.35534	2.97626	0.000510542	T
SMARCD3|82363|RI	1.80047	1.28959	2.51375	0.000553133	T
D2HGDH|58423|ES	1.96984	1.33997	2.8958	0.000563572	T
FN1|57397|ES	0.427848	0.263889	0.693679	0.000574482	T
C1orf159|20|AA	2.16523	1.39414	3.36281	0.000583328	T
QTRT1|47582|RI	1.87205	1.30929	2.6767	0.000587838	T
ZNF783|82183|AT	0.533876	0.373125	0.763883	0.000595833	T
HDAC9|78885|AP	0.713698	0.588674	0.865276	0.000597724	T
QSER1|14865|AP	2.86362	1.56993	5.22337	0.000601995	T
ENOSF1|44467|ES	0.566845	0.409616	0.784426	0.000615187	T
EXOSC9|70500|RI	1.57671	1.21499	2.0461	0.000615695	T
CFL1|16922|AP	0.42912	0.264403	0.696451	0.000616798	T
PPM1M|65190|AP	0.495361	0.331279	0.740711	0.000621273	T
EPS15L1|48160|ES	0.424905	0.260141	0.694024	0.000628465	T
MPDZ|85876|ES	0.405432	0.241376	0.680992	0.000644869	T
AFMID|99318|ES	0.439796	0.274305	0.70513	0.000648414	T
SETMAR|62997|ES	0.565162	0.407059	0.784673	0.000653763	T
RBM6|64936|RI	1.86768	1.30267	2.67775	0.000677765	T
MEF2B|48592|RI	1.77099	1.27308	2.46364	0.000690022	T
DYNC1I2|55943|ES	0.567479	0.408963	0.787436	0.000699478	T
CORO1B|387275|ES	2.04238	1.35071	3.08826	0.000711894	T
NEK2|9718|AT	0.495482	0.329941	0.744079	0.000712168	T
CEP78|86655|AT	0.429942	0.263684	0.701028	0.000714474	T
FAM86C1|17443|ES	0.54356	0.381846	0.773762	0.000715456	T
CYP3A5|80711|RI	1.47049	1.17596	1.8388	0.000721507	T
GABRE|90379|AT	0.398825	0.233883	0.680087	0.000736	T
ZNF606|52379|AT	0.42735	0.260773	0.700335	0.000742687	T
RPL32|63468|RI	2.15588	1.37905	3.37029	0.000752201	T
C1orf54|7454|AP	0.577218	0.4193	0.79461	0.00075245	T
ADAMTS2|74892|AT	2.42584	1.44819	4.06346	0.000760023	T
NAA35|86740|AP	0.430238	0.263318	0.70297	0.00076019	T
RPL10|90568|AP	0.59048	0.434508	0.802439	0.000761509	T
PFDN5|22004|ES	0.510621	0.345223	0.755262	0.00076429	T
DPY19L2|22846|AP	0.610984	0.45857	0.814054	0.000765079	T
PKMYT1|33327|AT	2.07296	1.35545	3.17029	0.000770884	T
PCGF2|40584|AP	0.49266	0.32611	0.744271	0.000770995	T
LPHN2|3565|ES	0.616562	0.464985	0.817549	0.000781423	T
XAF1|38808|ES	2.51137	1.46711	4.29891	0.000786365	T
TMEM175|68433|ES	1.82632	1.28479	2.5961	0.000789532	T
SORD|30380|ES	0.581666	0.423579	0.798753	0.000812228	T
HNRNPC|26552|ES	0.400256	0.234009	0.684609	0.000827071	T
SLC25A16|11952|ES	1.53731	1.19474	1.97812	0.00082823	T
OSR2|84665|ES	0.369488	0.206012	0.662685	0.000836521	T
ATP2C1|66769|ES	0.454722	0.28631	0.722196	0.000841269	T
NCAM1|18767|AT	2.43658	1.44446	4.11013	0.000842498	T
ACP6|7384|AT	0.478328	0.310138	0.737729	0.000850144	T
COL6A3|58104|ES	1.90289	1.30376	2.77734	0.000853289	T
SLC6A8|90462|AP	0.624275	0.473193	0.823593	0.000859841	T
DMKN|49146|RI	1.58703	1.20933	2.08269	0.00086661	T
DPY19L2|22847|AP	1.66928	1.23469	2.25685	0.000868102	T
TLE2|46654|RI	1.64268	1.22645	2.20016	0.000871172	T
HMGB1|25572|RI	2.3099	1.411	3.78147	0.000871588	T
ZDHHC11|71448|AT	0.443042	0.274101	0.716108	0.000890596	T
SLC26A5|81197|AT	1.67424	1.23531	2.26912	0.000892925	T
ARHGEF25|22665|AP	2.09056	1.35235	3.23175	0.000906222	T
ELMOD3|54205|RI	2.34244	1.41661	3.87336	0.000909298	T
LETMD1|21796|AD	1.63768	1.2235	2.19207	0.00091325	T
SEPT5|61071|AP	0.580089	0.420365	0.800504	0.000919304	T
RTN4|53584|AP	1.86601	1.28987	2.69947	0.000929445	T
FAM72A|9577|AT	0.583281	0.423898	0.802592	0.000931776	T
CNNM2|12984|AT	0.413115	0.244712	0.697406	0.000936733	T
ANKRD17|69481|AP	2.35297	1.41731	3.90634	0.000938301	T
LUC7L3|42474|RI	1.8199	1.27616	2.59533	0.000944529	T
ANKRD17|69480|AP	0.423107	0.254098	0.70453	0.000945892	T
LAMP2|90000|AT	0.404707	0.236713	0.691925	0.000946932	T
COX4I1|156373|AA	2.44147	1.43783	4.14566	0.000952427	T
ZNF185|90396|AP	0.555025	0.391345	0.787164	0.000958845	T
CDH26|60035|AT	0.464775	0.294942	0.732402	0.000959531	T
CPNE1|59191|ES	0.301168	0.147679	0.614183	0.000964605	T
RHBDL1|32948|AP	1.48655	1.17448	1.88155	0.000975031	T
SRSF2|43662|RI	2.19442	1.37449	3.50347	0.000992834	T
