# Supplementary material for: Comprehensively analysis of splicing factors to construct prognosis prediction classifier in prostate cancer
Source: J Cell Mol Med. 2023 Aug 9;27(18):2684–700. doi: 10.1111/jcmm.17849 (PMC10494302; doi:10.1111/jcmm.17849)
Supplement: Supplementary file 5 — Table S3. [file JCMM-27-2684-s004.xlsx]

## Sheet: TCGA-PRAD
Supplementary Table S3. The expression of six key-SFs and RiskScores for TCGA-PRAD, DKFZ, GSE70769 and GSE21035 datasets
TCGA-ID	BCAS1 (log2TPM)	LSM3 (log2TPM)	DHX16 (log2TPM)	NOVA2 (log2TPM)	RBM47 (log2TPM)	SNRPN (log2TPM)	RiskScore by SF-classifier
TCGA-V1-A8MK-01	5.70629	5.22719	5.15284	1.25178	6.52322	7.58109	11.0981
TCGA-HC-8260-01	5.85482	5.23003	5.32958	0.591856	6.57335	7.63328	10.5897
TCGA-G9-7523-01	4.47616	4.88446	4.35898	1.25911	4.9234	6.92866	11.0085
TCGA-EJ-7125-01	4.67304	5.07954	4.86114	1.08393	7.48007	7.29481	9.74442
TCGA-EJ-5512-01	6.00623	5.53514	4.83844	0.437783	7.01812	7.35969	10.0435
TCGA-VP-A876-01	4.28438	4.76307	5.08688	0.58617	6.51548	7.40771	9.72839
TCGA-KK-A6E7-01	4.38248	6.26739	4.94904	1.23081	5.12695	8.24169	14.3103
TCGA-EJ-8469-01	3.9238	5.77618	5.61252	0.708082	6.7013	7.59792	12.7667
TCGA-HC-7744-01	4.36953	5.5751	5.27596	0.686325	7.54092	7.50822	11.0114
TCGA-HC-A48F-01	3.8645	5.51974	5.1211	0.67967	6.70794	8.46622	11.1132
TCGA-J4-8200-01	6.02672	5.13067	5.02469	0.63838	6.71334	7.83436	9.71828
TCGA-V1-A8WN-01	5.66767	5.08233	5.42413	1.0069	7.18343	7.26182	10.5254
TCGA-EJ-5497-01	5.48801	5.26876	4.99002	1.13461	7.7806	7.21874	9.97702
TCGA-2A-A8VT-01	3.40656	5.51485	5.64473	0.946883	7.49563	6.99756	12.1929
TCGA-YL-A9WJ-01	6.29069	5.07677	5.4547	1.27682	6.9252	7.36857	10.8485
TCGA-EJ-5510-01	4.69384	5.19063	4.96727	0.735992	7.13436	7.77846	9.89197
TCGA-G9-7509-01	5.43323	5.34094	5.02928	0.775202	6.72418	7.63996	10.5498
TCGA-XJ-A9DQ-01	4.96589	5.10118	4.89335	0.90635	5.78363	7.37306	10.9417
TCGA-CH-5769-01	3.64271	5.18926	4.95598	0.606805	6.63156	7.48096	10.5361
TCGA-HC-8213-01	5.25816	5.19321	4.47152	0.327214	6.9874	7.93133	8.62803
TCGA-HC-8261-01	5.47811	5.26067	4.88897	0.435198	6.25911	7.71694	10.1457
TCGA-G9-7522-01	5.43136	5.2377	5.06952	0.927902	7.25176	7.97908	9.98741
TCGA-VN-A88O-01	5.71114	5.31127	5.01079	0.519216	6.11271	7.50772	10.6658
TCGA-J4-8198-01	5.45768	5.18262	5.31231	0.752483	6.666	7.66756	10.6425
TCGA-V1-A9OF-01	6.08627	5.47168	4.88705	0.619085	6.64383	7.90525	10.2539
TCGA-EJ-5516-01	4.15033	5.4177	5.06155	1.54603	7.55908	7.79544	11.1685
TCGA-EJ-7793-01	5.41889	5.04923	4.99607	0.625572	7.00479	7.72529	9.44337
TCGA-KK-A6DY-01	4.85789	5.38627	5.44845	0.387887	6.61746	7.67157	11.1179
TCGA-HC-8259-01	6.24222	5.35923	5.1429	0.417087	6.80086	8.03033	9.97277
TCGA-EJ-5494-01	3.83061	5.19456	5.05408	1.70653	6.99437	7.72492	11.4058
TCGA-EJ-5503-01	5.87995	4.98254	5.41291	1.14484	6.96655	7.59417	10.4324
TCGA-KK-A8IH-01	5.87622	5.05375	5.35574	0.596009	6.76807	7.24628	10.2213
TCGA-HC-7750-01	5.72431	4.92097	4.74946	0.918557	6.55057	7.36516	9.51002
TCGA-EJ-5502-01	5.76813	4.864	5.44627	1.34857	7.25535	7.44311	10.2821
TCGA-HC-7230-01	3.97587	5.22304	5.31135	0.538629	7.39563	7.64138	10.3114
TCGA-EJ-AB27-01	6.44528	5.43211	5.05181	0.684553	6.7422	7.65237	10.4037
TCGA-V1-A8X3-01	4.32445	5.27776	5.27045	0.800715	6.79664	7.66096	11.0334
TCGA-XJ-A83G-01	4.92544	5.35297	4.83032	0.560678	5.60273	7.51607	11.1472
TCGA-XJ-A9DX-01	4.1044	4.74547	4.7386	1.00123	5.8796	9.26115	9.48183
TCGA-G9-6351-01	5.67485	4.70864	4.58171	0.390285	6.58916	8.1466	7.93287
TCGA-HC-A6HY-01	5.03524	5.73029	5.12112	0.292842	5.92224	8.0039	11.6772
TCGA-EJ-5522-01	5.72826	5.35885	5.25925	0.7672	7.73215	7.547	10.0628
TCGA-EJ-A8FO-01	5.82926	5.32766	5.22615	1.05058	6.66985	7.61674	11.0568
TCGA-HC-7079-01	3.51307	4.55175	5.3094	1.08669	5.58328	6.68388	11.3564
TCGA-EJ-7318-01	5.16031	5.56877	5.15576	0.78945	5.98693	7.98874	11.8102
TCGA-2A-A8VL-01	6.07002	5.06503	4.77348	0.775016	6.3694	7.63356	9.67426
TCGA-G9-6370-01	5.3634	5.06486	5.25655	0.49248	6.5037	7.65876	10.1885
TCGA-FC-7708-01	5.72231	4.95488	5.46045	1.08536	7.40768	7.84806	9.97021
TCGA-HC-A6AO-01	1.72567	5.99867	4.60748	0.652308	5.78985	9.01132	12.4731
TCGA-J4-A83K-01	5.49455	5.20408	5.41362	0.779642	6.56449	7.55857	10.9864
TCGA-V1-A8WV-01	2.57601	4.96499	5.52147	1.24642	5.33782	5.5971	13.6028
TCGA-HC-7747-01	5.06221	5.24666	4.77498	0.429599	7.01305	7.90484	9.35794
TCGA-2A-A8VV-01	4.34676	5.1908	4.80999	0.589893	6.61658	7.5597	10.0953
TCGA-G9-7521-01	5.59959	5.738	5.10979	0.577883	6.85094	7.73812	11.1591
TCGA-HC-7817-01	4.97221	5.42966	5.04532	0.754797	6.57099	7.82546	10.9288
TCGA-G9-6384-01	5.50336	4.87616	5.19375	1.1063	7.22494	7.47432	9.75352
TCGA-EJ-7792-01	6.06397	4.64826	5.21071	1.31322	6.67505	6.84525	10.024
TCGA-EJ-7797-01	4.62128	5.31225	5.12712	0.928041	7.25912	7.28639	10.7006
TCGA-QU-A6IO-01	4.19609	5.31379	4.3386	0.838374	5.82203	7.72186	10.5343
TCGA-VN-A88R-01	3.71176	5.73383	5.2671	1.0763	5.30777	8.35926	13.4484
TCGA-G9-6498-01	2.62918	4.4718	3.70248	1.17476	5.77505	7.18327	8.70353
TCGA-J9-A8CN-01	5.33468	4.75767	4.22309	0.596562	6.10011	6.78788	8.6911
TCGA-M7-A720-01	5.7183	5.11101	5.56445	0.608108	6.29002	7.88483	10.8813
TCGA-J4-A6M7-01	5.03939	5.20933	5.36495	0.669724	6.99788	8.02094	10.406
TCGA-G9-A9S0-01	6.48303	5.76888	4.83064	0.428983	6.7356	6.98948	10.7774
TCGA-EJ-A46D-01	5.19174	5.15595	5.27309	0.678554	6.50698	7.6558	10.6518
TCGA-HC-7819-01	3.84991	5.23254	5.06494	0.541236	7.24201	7.60467	10.13
TCGA-V1-A8MG-01	5.10111	5.23166	5.0872	0.920397	5.9966	7.28105	11.3639
TCGA-FC-A5OB-01	1.8979	5.98133	4.96458	0.606709	7.42906	8.39445	11.7699
TCGA-EJ-7788-01	4.69734	5.15325	5.12635	0.689012	7.23211	7.60731	9.98586
TCGA-HC-7213-01	4.01393	5.78303	5.526	0.81232	7.04884	7.85817	12.354
TCGA-HC-8256-01	5.52218	5.16415	5.06598	0.584468	7.15153	7.53671	9.68195
TCGA-KK-A8IC-01	4.39285	5.0877	5.20238	1.26127	6.53285	7.39507	11.2842
TCGA-2A-A8W1-01	4.80293	5.25154	4.93588	0.282415	5.62326	7.94518	10.6557
TCGA-VN-A88L-01	4.27805	5.06639	4.8567	1.23559	6.32179	7.29744	10.9196
TCGA-M7-A723-01	4.0824	5.12196	4.38876	0.718287	5.19362	7.33608	10.7495
TCGA-VP-A87D-01	3.63127	5.42248	5.45307	0.616078	7.26079	7.81296	11.1879
TCGA-G9-6378-01	4.18977	4.73068	4.44381	0.65092	5.84564	7.26112	9.36612
TCGA-V1-A9Z7-01	4.43068	5.5443	4.96472	2.03084	5.87696	7.55775	13.1945
TCGA-J4-A67L-01	5.31934	5.72868	4.77655	0.488915	6.42281	7.763	10.9513
TCGA-KK-A6E2-01	2.37383	5.20701	5.33767	0.381571	6.4887	7.84356	11.2473
TCGA-EJ-7785-01	4.88595	4.9363	5.50791	1.62756	7.72923	7.11622	10.79
TCGA-KC-A7F5-01	3.87233	5.6148	4.76473	0.410666	5.81656	7.19244	11.6888
TCGA-EJ-5507-01	5.03368	5.73251	5.06941	0.813592	7.22806	7.44054	11.2791
TCGA-HC-7821-01	1.86862	5.12019	4.87199	0.927786	6.98616	7.6328	10.7128
TCGA-ZG-A9ND-01	5.43254	5.69932	5.10247	0.759887	5.31972	7.55788	12.6171
TCGA-EJ-5517-01	6.12208	5.52004	4.5	0.705066	7.15575	7.92156	9.42132
TCGA-G9-6369-01	5.01007	4.7384	3.57858	0.500286	5.03759	7.90723	8.11023
TCGA-HC-A6HX-01	4.45792	5.4712	4.81485	0.837837	5.34662	7.97108	11.8404
TCGA-VN-A88M-01	4.06146	4.96061	4.2445	0.522543	5.74433	7.20558	9.57084
TCGA-KC-A4BN-01	6.09041	4.88655	5.11124	0.163814	7.38879	7.863	8.23866
TCGA-HC-7737-01	5.5384	4.84397	4.94303	0.83112	6.50681	7.55804	9.56115
TCGA-G9-6354-01	3.71689	5.33736	4.30385	0.387207	6.04319	8.05503	9.88815
TCGA-M7-A71Y-01	4.68589	5.7899	5.58729	0.447796	6.00431	7.90081	12.747
TCGA-G9-A9S7-01	3.10502	5.86265	4.42299	0.303578	6.50746	7.73257	11.0397
TCGA-J4-A67M-01	3.65702	5.5252	4.7189	0.939395	5.85919	7.67196	11.8185
TCGA-KK-A8IG-01	4.44702	5.28932	4.94155	0.898918	5.73737	6.82346	11.7976
TCGA-KK-A8IM-01	5.43444	5.24482	5.50928	0.675766	6.60987	7.56297	11.0919
TCGA-KK-A8I5-01	5.71027	5.05897	5.07849	0.507858	6.86471	7.53849	9.57446
TCGA-EJ-5501-01	4.91324	4.8094	5.41067	0.982481	6.98156	7.75757	10.063
TCGA-EJ-5511-01	5.87155	4.84165	5.9275	0.996596	7.34179	7.56579	10.4617
TCGA-G9-6332-01	3.91054	5.63503	4.75204	0.212878	6.94402	8.17344	10.2168
TCGA-HI-7169-01	2.83466	3.6032	3.06457	0.649881	4.11287	6.13767	6.9552
TCGA-KK-A7AP-01	2.76475	5.33914	5.17882	0.330475	5.26263	6.81681	12.5171
TCGA-KK-A8I7-01	5.08064	5.26984	5.14791	1.9495	6.30532	7.14613	12.4126
TCGA-KK-A59X-01	5.27162	5.82261	4.97329	0.558708	5.42999	8.34777	12.1463
TCGA-EJ-A65B-01	4.76459	5.59579	4.74322	1.47728	5.81451	8.168	12.1335
TCGA-HC-8266-01	4.41882	5.26618	5.3487	0.955555	6.34621	7.50709	11.6892
TCGA-CH-5765-01	3.97678	4.89533	4.95443	0.728842	7.16049	7.25164	9.57449
TCGA-CH-5766-01	5.26335	5.11545	5.40215	0.679657	7.13607	7.15771	10.4081
TCGA-2A-AAYU-01	5.0564	5.70044	5.32556	0.444773	6.87691	7.93537	11.3195
TCGA-XK-AAJ3-01	5.34086	5.32894	5.19353	0.513098	6.37976	7.46959	10.8715
TCGA-KK-A6E3-01	5.08859	5.75042	4.43855	0.988134	6.07287	8.11006	11.2219
TCGA-KK-A8IK-01	4.62636	5.65463	4.7266	0.538562	5.28988	2.14827	13.9188
TCGA-ZG-A8QX-01	5.30967	5.34347	4.7877	0.476428	5.8621	7.35811	10.7164
TCGA-EJ-5526-01	4.86391	5.49163	5.19798	0.831881	7.26311	7.74087	10.8715
TCGA-V1-A8WS-01	2.43826	4.73666	4.94767	0.315281	5.98648	7.11525	10.2041
TCGA-VP-A87J-01	4.58431	5.65673	5.36982	0.685278	7.48719	8.02434	11.1334
TCGA-KK-A7AZ-01	4.34836	5.0894	4.71796	0.481611	5.67811	7.9773	10.2353
TCGA-V1-A8MU-01	4.81672	5.25168	5.10681	1.28022	6.06234	7.57475	11.7268
TCGA-EJ-A7NF-01	4.06424	5.12307	4.81026	0.55737	6.16123	7.13415	10.5157
TCGA-EJ-A7NH-01	6.09675	4.99173	5.31382	0.900527	6.12428	7.53099	10.7029
TCGA-HC-A4ZV-01	5.13443	4.97888	4.83319	0.571747	5.94008	6.8044	10.2661
TCGA-EJ-5498-01	5.02747	5.068	5.07763	1.47738	7.24487	7.52524	10.4751
TCGA-HI-7171-01	4.64585	5.43344	4.75205	0.701599	5.72775	7.51154	11.3242
TCGA-M7-A725-01	5.80206	5.64214	5.31427	0.488811	6.42781	7.11984	11.687
TCGA-KK-A59Y-01	3.81003	5.19429	4.921	0.527562	6.28546	8.56988	10.2544
TCGA-V1-A9O9-01	5.05631	4.9972	5.50984	0.662598	6.39324	7.23054	10.9323
TCGA-V1-A9OX-01	4.60036	5.04313	4.67694	0.762968	5.46473	6.96154	10.8409
TCGA-HC-7212-01	4.40101	5.15228	5.48894	1.51061	7.51294	7.8777	11.1437
TCGA-HC-8258-01	3.97708	3.64771	3.65255	1.59007	5.85183	5.31823	7.50225
TCGA-CH-5741-01	2.75844	5.49068	4.99272	0.584543	6.54192	8.08836	11.3199
TCGA-EJ-5532-01	6.9449	5.16121	5.14025	1.15662	7.73078	7.69741	9.47416
TCGA-EJ-7321-01	5.18245	4.87881	4.99722	0.460849	7.00696	7.32933	9.10336
TCGA-EJ-A46I-01	5.97371	4.81329	5.40546	0.951951	6.57205	7.47333	10.1902
TCGA-G9-6362-01	0.977493	4.60024	3.43707	1.4107	5.74573	7.95842	9.00425
TCGA-EJ-5505-01	6.38105	5.48633	4.94977	0.595203	7.33156	7.83295	9.74185
TCGA-EJ-A46E-01	5.38127	4.88014	5.66506	1.09563	5.92665	7.34428	11.6178
TCGA-ZG-A9LN-01	5.21605	5.71748	5.13454	0.915817	5.77458	7.06701	12.7314
TCGA-2A-A8VO-01	5.89417	5.05601	4.69829	0.498119	5.89193	6.93458	9.94358
TCGA-2A-AAYF-01	6.50348	5.47521	4.97221	0.554294	6.98484	7.65785	10.0248
TCGA-2A-AAYO-01	5.82189	5.35512	4.64376	0.646577	6.21384	7.17751	10.3401
TCGA-J4-A83N-01	4.7715	5.30792	5.08756	0.566575	6.59883	7.65501	10.622
TCGA-J9-A52C-01	3.22485	5.00267	5.16778	1.00668	5.2972	7.75163	11.9717
TCGA-J4-A6G3-01	4.22913	5.12024	5.48146	1.11668	6.41294	7.17885	11.8537
TCGA-V1-A9OY-01	4.23055	5.28619	5.40235	0.965015	5.93586	7.42284	12.2423
TCGA-KK-A8IF-01	4.26766	5.54997	4.60102	0.316887	6.00372	6.44581	11.2111
TCGA-KK-A7AW-01	3.03534	5.8409	4.16517	0.51417	5.78065	7.62611	11.4686
TCGA-XJ-A83H-01	5.62348	5.19133	4.96118	0.522102	6.55448	7.14893	10.1201
TCGA-EJ-5524-01	4.23996	5.41488	5.23588	1.08122	7.16051	7.86062	11.2256
TCGA-EJ-A65G-01	5.92534	5.14004	4.87675	0.460401	6.56164	7.51664	9.59391
TCGA-G9-6336-01	5.47744	5.13002	4.58649	0.38388	6.4114	7.561	9.27294
TCGA-EJ-A46F-01	1.33455	6.32686	4.73315	0.307719	6.383	8.17976	12.9503
TCGA-KK-A6E1-01	5.11735	5.23085	5.10056	0.464798	6.76737	8.20972	9.9347
TCGA-YL-A9WY-01	3.24635	5.14102	5.51873	0.954097	6.12599	6.9711	12.3587
TCGA-CH-5792-01	5.66005	4.9461	5.3456	1.55599	6.7298	7.18906	11.0762
TCGA-CH-5740-01	4.72817	5.46821	5.02972	0.592421	7.0875	7.68548	10.5131
TCGA-CH-5746-01	5.48468	5.12358	5.13906	0.576933	7.21535	7.15682	9.79263
TCGA-HC-8262-01	5.32649	5.0509	4.85016	0.425123	6.23673	7.53322	9.73903
TCGA-HC-A9TH-01	4.32046	5.34025	5.25575	0.838721	6.71672	7.21651	11.4164
TCGA-HI-7170-01	5.02043	4.76181	4.35585	0.677045	6.01811	7.34985	8.93336
TCGA-KK-A7AV-01	6.06858	5.17904	5.43199	1.06229	6.04944	7.31962	11.6106
TCGA-VN-A88K-01	3.66541	5.62861	5.26253	1.80657	6.2732	7.93183	13.3452
TCGA-VP-A878-01	6.05502	5.30383	5.31049	1.52241	5.87196	7.76916	12.1632
TCGA-G9-6353-01	5.76223	5.05278	4.78184	1.14228	6.66236	7.61065	9.89164
TCGA-G9-6371-01	5.4746	5.23118	4.70971	0.783989	6.7984	7.81076	9.6933
TCGA-G9-7519-01	5.65397	5.35377	4.52382	0.402527	6.51736	7.52208	9.56971
TCGA-HC-8216-01	4.91415	5.36479	4.89396	0.469358	6.67536	7.96262	10.137
TCGA-ZG-A9L5-01	0.456021	5.51809	4.71388	0.742921	5.86801	7.63349	12.4453
TCGA-YL-A8SP-01	1.16936	5.3665	5.33392	1.34633	6.54526	2.56066	14.7912
TCGA-KK-A8I6-01	4.53777	5.47296	5.32741	0.876925	7.02315	7.59508	11.4118
TCGA-EJ-8470-01	4.52669	5.30281	5.20501	0.567275	6.55315	7.9042	10.8031
TCGA-EJ-A8FN-01	5.85936	5.00252	5.12503	0.972086	6.50027	6.96792	10.4711
TCGA-EJ-A7NK-01	5.30838	5.08595	5.29056	0.891037	6.45443	7.26989	10.898
TCGA-EJ-7312-01	3.374	5.48133	5.13115	0.646489	5.51475	8.6032	12.0678
TCGA-G9-6339-01	4.72777	5.35444	4.52454	0.592326	6.13492	7.77616	10.236
TCGA-HC-7742-01	4.96125	5.36402	5.013	0.8637	6.75289	7.30543	10.8909
TCGA-YL-A8HL-01	3.55156	5.20443	5.644	0.884779	7.18686	7.72291	11.3942
TCGA-YL-A8HJ-01	3.51674	4.59876	5.02405	1.57685	5.70345	6.62437	11.4544
TCGA-HC-7738-01	4.99631	5.15348	4.95306	0.455657	6.98485	7.23953	9.73545
TCGA-MG-AAMC-01	3.33754	5.45678	4.03291	0.298298	5.33723	7.7872	10.4201
TCGA-VN-A88I-01	3.76295	5.13345	5.30401	1.32527	4.73381	7.18508	13.3256
TCGA-EJ-5496-01	4.75933	5.39579	5.06687	0.591201	7.60391	7.47798	10.0531
TCGA-EJ-7123-01	5.62617	5.10622	4.77578	1.13423	6.94157	7.19794	9.94901
TCGA-VP-A87E-01	5.90791	4.91554	5.11293	1.20393	6.7086	6.99907	10.3071
TCGA-G9-6347-01	3.34508	5.41708	4.41357	1.14791	5.19865	7.37106	12.0628
TCGA-YL-A9WL-01	2.14039	5.48665	5.12033	1.0615	6.67803	7.94881	12.1055
TCGA-HC-7740-01	5.6073	4.74116	4.8255	1.19924	6.47661	7.42969	9.59049
TCGA-J4-A67O-01	4.20285	5.587	4.2524	0.883991	5.58697	7.44606	11.3428
TCGA-KK-A6E0-01	4.95679	5.28694	5.06652	0.925294	6.11329	8.45203	10.9755
TCGA-HC-7736-01	6.78525	4.96612	5.50175	1.16767	6.94703	7.37754	10.4113
TCGA-QU-A6IM-01	4.218	5.17054	4.12651	0.564144	5.11721	7.10849	10.4037
TCGA-V1-A8WW-01	5.37604	5.49897	5.2038	0.709838	6.55772	7.58904	11.2677
TCGA-EJ-A7NJ-01	5.93571	5.21518	5.39239	0.563993	7.08339	7.77019	10.1349
TCGA-EJ-A8FP-01	5.20706	5.01569	5.22932	1.48914	6.43559	7.16669	11.3511
TCGA-KK-A8IJ-01	4.97233	5.3201	5.29492	0.961078	6.81748	7.91977	11.0482
TCGA-XQ-A8TA-01	3.30546	5.6105	5.20084	0.683894	5.3194	1.68604	15.1935
TCGA-EJ-A65F-01	4.01048	5.38928	5.1905	1.11983	6.66681	8.18325	11.4879
TCGA-V1-A9Z8-01	4.83645	5.46474	4.89437	1.50486	6.48002	7.44699	11.8029
TCGA-YL-A8HK-01	2.99065	5.11237	5.54594	1.65598	6.15828	7.50506	12.9141
TCGA-J4-AAU2-01	5.96123	5.00645	4.69166	0.792862	6.23916	6.69086	9.91698
TCGA-G9-6356-01	4.51398	5.01056	4.93441	1.13136	6.25338	7.49581	10.7288
TCGA-EJ-5515-01	6.64792	5.45415	4.86082	0.782964	7.37951	7.65962	9.68294
TCGA-EJ-A46H-01	5.9893	4.68584	5.51131	1.68613	6.40603	7.20063	11.0663
TCGA-VN-A88P-01	5.94059	5.13898	4.86307	0.625121	6.23753	7.47428	10.019
TCGA-HC-A6AQ-01	5.04547	5.55119	4.56792	0.6976	6.06114	7.66132	10.8635
TCGA-VP-A872-01	5.32932	5.48334	5.15554	0.798526	5.90235	7.58604	11.8023
TCGA-KK-A7AY-01	3.4594	6.10177	4.54611	0.224444	6.81473	7.47517	11.4209
TCGA-VN-A88Q-01	3.67086	5.33245	5.44294	0.652422	6.55	7.8423	11.5734
TCGA-EJ-5542-01	5.17741	5.51152	5.16806	0.987614	7.52293	7.6233	10.7782
TCGA-G9-6367-01	6.01601	5.10091	4.95416	0.586976	6.73085	7.67151	9.5389
TCGA-V1-A8MM-01	2.65605	5.2245	4.80906	0.91518	5.40507	6.53359	12.3208
TCGA-V1-A9O7-01	4.69178	5.03525	5.25001	1.37622	5.45278	6.4261	12.5202
TCGA-SU-A7E7-01	4.8322	4.99449	5.51794	1.08166	6.74392	7.30216	11.1203
TCGA-HC-7209-01	4.07059	5.02492	5.14231	0.703515	7.57227	7.2553	9.75789
TCGA-ZG-A9L9-01	3.14917	5.85757	4.64415	0.750582	5.0638	4.4605	14.1951
TCGA-ZG-A9LY-01	4.04012	5.01198	4.97841	1.02113	6.66446	6.90882	10.6868
TCGA-CH-5762-01	5.06963	5.15579	5.19918	1.06319	7.20013	7.35789	10.5106
TCGA-YL-A8SJ-01	2.92405	4.8119	5.15121	1.21251	6.09633	7.16955	11.3764
TCGA-HC-7748-01	5.64385	4.98852	5.40087	1.10357	7.79093	7.39625	9.8429
TCGA-HC-8264-01	5.94452	5.09862	4.83101	1.11793	6.95301	6.67744	10.0957
TCGA-H9-A6BX-01	4.00851	5.02206	5.4211	1.27918	5.28331	7.38902	12.622
TCGA-ZG-A9L4-01	3.09974	5.34755	5.06566	1.42259	6.18309	7.63408	12.357
TCGA-G9-6338-01	4.21317	4.61555	3.80319	0.905023	4.71645	7.08362	9.37883
TCGA-XK-AAJR-01	5.38801	5.27162	5.38177	1.73053	6.1215	7.48535	12.4932
TCGA-G9-6496-01	3.16112	4.33928	3.64443	1.10517	5.6826	7.43349	8.09412
TCGA-J4-A83L-01	6.56776	5.07974	5.23757	0.816235	6.87458	7.65495	9.90721
TCGA-QU-A6IN-01	3.89823	5.65931	4.47549	0.393913	5.16415	7.17908	11.8589
TCGA-HC-A8D0-01	3.24382	5.10707	5.01959	0.822362	5.43026	6.88058	11.9858
TCGA-HC-A6AP-01	4.04705	5.97808	4.73977	0.994687	5.35122	7.58467	13.2506
TCGA-V1-A9OT-01	2.60499	4.06558	4.25783	0.495809	4.78426	6.37847	9.0656
TCGA-G9-6366-01	6.2866	5.2484	4.38951	0.696274	7.24667	7.66044	8.62131
TCGA-EJ-7327-01	5.1646	5.13485	5.54615	0.830141	6.97252	7.52242	10.8556
TCGA-J4-A67N-01	4.51281	5.92075	4.64626	0.646716	6.01883	8.38088	11.6587
TCGA-EJ-5499-01	3.72185	5.25503	4.8379	0.930273	6.86633	7.33989	10.6743
TCGA-KK-A8I9-01	4.18448	5.22129	5.23955	0.994228	5.87309	7.55495	11.8957
TCGA-G9-6377-01	4.71834	5.15719	4.49507	0.388265	6.66045	7.45766	9.23163
TCGA-G9-6361-01	4.62008	5.14136	4.6065	0.96156	6.49175	7.55779	10.0916
TCGA-KK-A8II-01	3.10144	5.47057	5.48146	0.247994	6.91874	7.59774	11.4537
TCGA-EJ-5530-01	5.25175	5.06015	5.49237	1.10493	7.48414	7.7358	10.3742
TCGA-EJ-AB20-01	2.64831	5.27722	4.99226	1.33374	4.10153	6.89878	14.0909
TCGA-V1-A9OA-01	3.95885	4.78938	4.68333	0.821249	5.17665	6.90325	10.7796
TCGA-G9-6342-01	4.06395	5.12809	5.03701	1.2448	6.92563	8.33074	10.5271
TCGA-X4-A8KS-01	3.63336	4.1279	3.92969	0.318365	4.97027	6.11157	8.18763
TCGA-EJ-A7NN-01	4.86342	5.38502	5.41553	1.55451	6.58237	7.44	12.3893
TCGA-CH-5761-01	4.42525	5.50716	5.55669	1.45466	7.52031	6.31612	12.527
TCGA-YL-A8SQ-01	5.83919	4.64015	5.42091	1.39705	6.48252	7.67239	10.3319
TCGA-CH-5789-01	6.14275	5.08542	5.07636	1.00818	7.31941	7.46398	9.68953
TCGA-HC-7752-01	3.62666	2.89106	3.22756	0.410405	5.36272	5.68764	4.3166
TCGA-HI-7168-01	4.09015	5.11507	4.6559	1.124	5.22923	5.54521	12.1861
TCGA-FC-7961-01	4.59946	6.05989	5.38325	0.90293	6.02495	8.39689	13.3277
TCGA-KC-A7FD-01	4.77184	5.38614	5.31448	0.570148	7.33667	7.73161	10.513
TCGA-EJ-7786-01	6.6806	5.19307	5.08248	1.00879	7.29899	7.70238	9.72425
TCGA-HC-A76X-01	4.39135	5.42156	5.14612	0.439485	6.57036	7.39519	11.0485
TCGA-KC-A7FE-01	5.59139	5.21611	5.29331	1.44238	6.03227	7.23381	12.0466
TCGA-TP-A8TV-01	5.48273	5.30967	4.87403	0.457634	6.17569	7.31996	10.4658
TCGA-VN-A88N-01	4.84146	5.39375	5.03565	0.956053	6.18329	6.56317	11.856
TCGA-XK-AAK1-01	5.27129	5.63684	4.88839	0.50339	6.10082	7.91777	11.1559
TCGA-XK-AAJA-01	5.15826	4.99605	5.39326	0.925751	6.09485	7.28239	11.2235
TCGA-HC-7211-01	6.28987	4.79865	5.52104	1.17304	7.29213	7.71016	9.80473
TCGA-KK-A7AQ-01	3.91287	4.95562	4.6534	1.0018	4.96647	7.15847	11.3793
TCGA-M7-A71Z-01	3.60264	5.39156	4.96868	0.409256	5.88908	8.03893	11.2121
TCGA-G9-A9S4-01	3.09993	5.33982	4.49347	0.598635	5.83625	7.48498	10.9446
TCGA-G9-6343-01	4.07555	4.89786	3.78415	0.471414	5.63692	6.89634	8.8706
TCGA-XJ-A9DI-01	3.37437	4.97651	5.77529	1.53277	5.57677	7.22669	13.3147
TCGA-EJ-5531-01	5.43024	5.15759	5.26261	0.738962	6.93166	7.66545	10.2873
TCGA-EJ-7314-01	4.69882	5.2633	5.10538	0.423835	6.58575	7.65293	10.4333
TCGA-KK-A7B3-01	4.03853	5.19769	5.14936	0.956976	6.04359	7.23256	11.6829
TCGA-EJ-A65J-01	5.33779	5.37859	4.94834	0.659317	6.83681	7.99093	10.1934
TCGA-J9-A52B-01	2.9906	5.20405	5.18852	3.14328	5.91333	7.93136	14.1604
TCGA-YL-A8SB-01	5.29058	5.09762	4.92747	0.981707	6.26602	7.06531	10.695
TCGA-HC-7081-01	3.7356	4.80569	5.09864	1.5805	7.11373	7.56719	10.471
TCGA-KK-A6E5-01	5.96732	5.24528	4.96243	0.963674	6.29034	7.76011	10.6031
TCGA-VP-A87K-01	2.51559	5.51337	5.21103	0.65537	6.64968	7.86554	11.8353
TCGA-EJ-5521-01	4.67347	5.44914	4.77416	0.793073	7.00304	8.07085	10.2314
TCGA-J4-A83I-01	4.16956	5.29671	5.43652	0.636513	6.94748	7.4897	11.1387
TCGA-KC-A7F6-01	4.84317	5.28252	5.24816	0.84839	5.90142	7.16761	11.8355
TCGA-V1-A9Z9-01	5.49736	5.40074	5.09468	0.902281	6.18003	7.5067	11.3916
TCGA-VP-A87B-01	5.81237	4.82023	4.88193	0.718742	5.89968	6.88571	9.9682
TCGA-H9-A6BY-01	3.14936	5.37115	4.37472	0.240374	5.84063	7.65386	10.3809
TCGA-XK-AAIV-01	6.15705	5.45795	5.58993	0.975285	7.00298	6.87304	11.734
TCGA-HC-A8CY-01	5.63187	5.47679	5.25149	0.379572	6.39136	7.55228	11.0305
TCGA-J4-A67T-01	6.16136	4.98487	5.1561	0.43537	6.80439	7.74603	9.30931
TCGA-XJ-A9DK-01	5.12105	5.33451	5.62896	0.440712	5.88369	7.90866	11.7811
TCGA-V1-A9OH-01	3.83239	5.08319	4.6878	0.668454	6.14512	7.07434	10.452
TCGA-HC-7075-01	6.65493	5.10438	5.03625	0.297441	6.90571	7.44724	9.14038
TCGA-EJ-5509-01	5.23994	4.82552	4.97132	0.67245	6.53295	7.51484	9.47218
TCGA-YL-A9WK-01	3.43462	5.08662	4.93405	1.04809	5.92292	7.53408	11.352
TCGA-J4-A67S-01	4.79556	5.62421	4.79472	0.647323	5.7562	7.82334	11.577
TCGA-V1-A8ML-01	4.88412	5.11933	4.63202	0.841469	5.3547	8.01543	10.6531
TCGA-KK-A7AU-01	1.53188	5.47835	5.6609	0.328548	6.17598	9.11273	12.3029
TCGA-KC-A7FA-01	5.33441	5.05145	4.88927	0.727752	5.94132	7.4256	10.3941
TCGA-EJ-7784-01	3.82177	5.02633	5.38399	0.515618	7.12045	7.26298	10.3696
TCGA-EJ-8472-01	2.65904	5.68708	5.30522	0.322907	6.41327	9.06575	11.7357
TCGA-EJ-8468-01	6.38432	5.37735	5.4879	1.00029	6.98764	8.19667	10.8967
TCGA-EJ-7325-01	2.86789	5.48394	4.3159	0.266156	5.42587	7.96722	10.8665
TCGA-CH-5772-01	4.38801	5.36289	4.67233	0.936357	6.98386	7.63399	10.2846
TCGA-YL-A8S9-01	4.93549	5.04975	4.40632	0.43401	6.16566	6.36726	9.65142
TCGA-CH-5771-01	3.45132	4.85943	5.20263	1.1642	6.01991	7.47174	11.3228
TCGA-YL-A9WI-01	5.92038	5.58574	5.3353	0.347137	6.37928	7.23063	11.4158
TCGA-YL-A8SO-01	4.65399	4.97566	4.94937	0.781093	5.90117	7.01046	10.7389
TCGA-ZG-A9L6-01	5.56653	5.02962	4.89314	1.56425	5.6151	7.2103	11.5062
TCGA-M7-A724-01	6.1519	5.56754	4.71997	0.580287	4.99751	7.68582	11.5808
TCGA-TP-A8TT-01	5.20432	4.99185	5.30623	0.823864	6.60256	7.63099	10.4196
TCGA-V1-A8WL-01	6.63998	5.34841	5.03314	0.61493	6.51711	7.65042	10.252
TCGA-YL-A8SR-01	5.69921	5.4338	5.17822	2.3404	5.57133	8.19053	13.2847
TCGA-EJ-7331-01	4.71041	5.10957	5.27585	0.863089	7.27958	6.90259	10.5139
TCGA-G9-7525-01	3.32743	5.36111	4.17922	0.502745	6.28893	8.64188	9.55765
TCGA-HC-A6AL-01	3.00578	5.82245	4.6515	0.742391	6.21753	7.76075	12.0115
TCGA-V1-A9ZG-01	3.66167	5.37066	5.32096	1.28778	6.21928	8.60742	12.1265
TCGA-EJ-A6RC-01	5.93435	5.15113	5.08712	1.11793	6.10388	7.3256	11.067
TCGA-HC-7077-01	6.13939	5.14575	5.08071	0.147541	7.67274	8.23567	8.36453
TCGA-QU-A6IL-01	4.82723	5.63732	4.09932	0.594337	5.08149	7.04026	11.3145
TCGA-ZG-A9LS-01	5.47931	5.68897	4.71496	1.40236	6.16406	7.31953	12.0504
TCGA-G9-6363-01	3.82285	6.06951	4.4951	0.462992	6.81773	8.12219	11.1855
TCGA-V1-A9O5-01	2.69738	5.74681	5.55608	0.849992	6.00913	6.59918	14.0187
TCGA-V1-A9O5-06	2.60318	5.54696	5.86216	1.26677	6.13092	6.55592	14.4219
TCGA-HC-A9TE-01	4.07087	4.96863	4.5673	1.17174	5.27021	7.13718	11.1696
TCGA-J4-A83M-01	5.28983	4.8401	5.20298	0.68042	6.3458	7.12341	10.1504
TCGA-4L-AA1F-01	3.01553	5.07912	4.84811	1.95689	5.30703	5.64591	13.4518
TCGA-EJ-5519-01	3.88111	4.99781	5.32078	1.39782	7.30715	8.33293	10.5691
TCGA-KK-A8I4-01	4.06781	5.13836	5.10138	1.21758	5.76095	7.04105	12.0433
TCGA-KK-A59V-01	3.38634	5.55072	4.70619	0.632599	5.3132	7.24954	12.2093
TCGA-EJ-A7NG-01	5.8372	5.24873	5.4285	0.882955	6.53233	7.26053	11.2592
TCGA-EJ-A8FU-01	5.57909	5.12006	5.32195	1.22413	6.29134	7.10704	11.4889
TCGA-EJ-A7NM-01	2.9578	5.63343	5.509	0.798347	6.21007	7.65204	13.0262
TCGA-KK-A7B4-01	3.78263	5.2197	5.51069	0.653655	6.0759	7.29174	11.9897
TCGA-CH-5744-01	4.1643	4.92278	5.16369	0.929728	6.95346	8.00156	10.0118
TCGA-CH-5790-01	4.71544	5.21593	5.17899	0.722766	7.79665	7.38989	9.8512
TCGA-CH-5748-01	6.30926	5.25571	5.17024	0.572524	7.26945	7.40463	9.77402
TCGA-X4-A8KQ-01	2.38171	4.96074	4.31617	0.561156	4.98906	7.24675	10.7702
TCGA-EJ-5508-01	4.986	5.41929	5.11627	1.16779	7.22664	7.353	11.0749
TCGA-EJ-7115-01	4.75857	4.91478	5.07992	1.25623	6.38693	7.74461	10.6059
TCGA-KK-A7B1-01	3.43597	5.09442	5.27827	1.35196	6.02772	7.69391	12.0684
TCGA-EJ-7781-01	6.71772	4.94374	5.20544	0.853381	7.73403	7.62979	8.8618
TCGA-J4-A67R-01	3.96028	5.41921	4.60016	1.06181	5.81637	7.07733	11.7015
TCGA-KC-A4BL-01	5.20173	4.93258	5.63593	1.0626	5.90789	7.64615	11.6074
TCGA-XK-AAJU-01	5.84951	5.21659	5.51957	1.10188	6.21595	7.19633	11.8351
TCGA-KK-A8IL-01	5.9063	5.32825	5.22197	0.355898	6.55911	7.31237	10.5105
TCGA-V1-A9OL-01	5.53416	5.79634	5.52812	0.861413	6.59424	7.10244	12.6828
TCGA-KK-A8IB-01	5.76814	5.25719	4.76098	0.473424	5.51835	6.9473	10.7922
TCGA-M7-A722-01	3.81584	6.03906	4.4757	0.238561	5.9761	7.24295	11.8671
TCGA-Y6-A8TL-01	6.01345	5.29395	5.0629	0.918565	6.44008	7.34843	10.8323
TCGA-ZG-A8QZ-01	3.56987	5.43905	5.39019	0.868618	6.32186	7.66302	12.2312
TCGA-ZG-A9M4-01	2.95288	4.39219	5.0891	0.758953	5.39936	7.33328	10.3892
TCGA-V1-A8MF-01	5.50152	4.63952	4.3023	0.585718	5.36026	6.30255	9.27999
TCGA-EJ-A65M-01	5.3266	6.0816	4.84386	0.706333	6.16853	8.06756	12.1537
TCGA-J9-A52E-01	1.74583	5.1717	5.02221	0.571757	4.35223	7.82166	12.8096
TCGA-EJ-5504-01	5.37903	5.4132	4.68088	1.28099	6.99501	7.51192	10.5398
TCGA-CH-5739-01	4.0805	5.15339	5.04195	1.28936	7.33974	6.90578	10.8114
TCGA-CH-5794-01	2.92183	4.90654	5.18948	0.813	7.07735	8.28005	10.0203
TCGA-HC-7745-01	4.59662	4.70765	4.7267	1.14798	6.22763	6.88541	9.98175
TCGA-CH-5754-01	2.52821	4.91973	5.25997	1.75556	6.55782	7.2979	12.0251
TCGA-G9-6494-01	6.36719	5.17525	4.90845	0.570896	6.7304	7.70602	9.51071
TCGA-EJ-7789-01	2.55573	5.09647	4.95472	0.793367	6.11919	6.95784	11.4221
TCGA-EJ-A46B-01	6.30586	5.0486	5.25068	1.00468	6.53801	7.88562	10.316
TCGA-G9-7510-01	5.79848	5.21362	4.9517	0.906077	6.54321	7.33478	10.4492
TCGA-XK-AAJP-01	4.42357	5.31324	4.87514	0.38279	5.90969	7.37832	10.8748
TCGA-EJ-5514-01	6.61719	5.6303	5.24456	1.18453	8.05891	7.23586	10.6822
TCGA-G9-6333-01	5.46198	4.9628	4.66589	0.762217	5.97329	8.64981	9.38676
TCGA-ZG-A9L1-01	3.16702	5.32517	5.5772	0.924359	5.86919	7.79944	12.7532
TCGA-G9-6385-01	5.68535	4.96594	5.00404	0.610202	6.70846	7.78901	9.40534
TCGA-HC-7231-01	4.9974	5.14299	5.02237	0.514174	7.35609	7.64445	9.42743
TCGA-KC-A4BV-01	4.11189	4.97995	5.32233	0.650687	6.18322	8.19832	10.6646
TCGA-HC-7080-01	5.55851	5.25649	5.32787	1.16579	6.05716	7.8243	11.6743
TCGA-QU-A6IP-01	5.29309	5.09147	5.04709	0.648796	6.1631	7.77612	10.3437
TCGA-J9-A8CP-01	4.10506	5.52917	5.11204	1.47018	5.93009	7.99748	12.6867
TCGA-HC-7818-01	5.32711	4.96842	5.22523	0.927414	6.94341	7.5729	10.0606
TCGA-KK-A59Z-01	4.09269	4.41872	4.22197	0.650304	5.0909	6.24094	9.35391
TCGA-J9-A8CM-01	4.10265	5.38288	5.04774	0.887031	6.0981	6.90272	11.9207
TCGA-ZG-A9LZ-01	4.73058	4.81243	5.11454	0.369933	6.48291	6.67928	9.82832
TCGA-EJ-A65D-01	3.48235	5.63413	4.59201	0.293458	4.80688	7.77667	12.0632
TCGA-EJ-A8FS-01	6.49032	5.31818	5.1851	0.431152	6.56862	7.75356	10.1871
TCGA-G9-6499-01	5.56447	5.34553	4.45534	0.351401	6.80187	8.04613	8.99315
TCGA-J9-A8CL-01	4.40192	5.30011	5.04446	0.74199	6.34952	6.74978	11.3528
TCGA-J9-A8CK-01	4.0714	5.1559	4.99495	0.798867	5.57255	7.31714	11.5365
TCGA-EJ-5518-01	6.64513	5.48247	5.45475	1.91327	7.66173	7.61173	11.6179
TCGA-CH-5764-01	4.44871	5.21432	5.19268	0.978465	7.23651	7.18608	10.7386
TCGA-YL-A8HM-01	4.1114	5.7203	4.96725	0.537332	6.17156	6.85866	12.1305
TCGA-CH-5752-01	1.63411	5.26328	5.08746	1.74695	7.33425	7.01832	12.2104
TCGA-CH-5763-01	5.34988	5.13663	5.12391	0.656787	6.43766	7.96233	10.2613
TCGA-J4-AATZ-01	6.48909	5.29339	5.24069	0.582552	7.48185	7.7034	9.64499
TCGA-YL-A8SC-01	2.83685	5.41391	5.62701	0.859421	6.85781	7.90303	12.1967
TCGA-CH-5743-01	5.04311	5.23992	5.47916	0.850863	6.32398	6.60769	11.9027
TCGA-CH-5767-01	5.85532	4.95253	4.50133	0.410017	6.59042	6.98736	8.74049
TCGA-HC-8265-01	2.94422	4.01657	3.19761	0.39633	5.98454	5.62116	6.43055
TCGA-HC-7232-01	4.27798	5.19888	5.33704	1.63311	7.39842	7.93684	11.2459
TCGA-HC-A6AN-01	3.64506	5.94059	4.61792	0.621034	6.68632	7.79773	11.527
TCGA-EJ-7791-01	6.15116	5.20201	5.4032	1.51563	7.02643	7.50669	11.1975
TCGA-KC-A7F3-01	5.08526	5.42129	4.87174	0.470078	6.14042	6.6354	11.1043
TCGA-VP-A87C-01	5.48601	5.1728	5.45935	0.788768	6.66351	7.7932	10.8328
TCGA-YJ-A8SW-01	6.80032	5.64413	5.36417	0.695218	6.9334	6.71259	11.4519
TCGA-V1-A9OQ-01	5.8001	5.39988	4.43132	0.970145	5.98627	6.86344	10.7561
TCGA-G9-6329-01	3.23593	5.01677	4.31836	0.77539	5.70769	7.37042	10.2594
TCGA-HC-A631-01	4.58622	5.59255	4.90657	0.297381	6.47497	7.76334	10.8028
TCGA-XQ-A8TB-01	4.88463	5.03346	5.24658	0.687615	6.669	7.1724	10.4752
TCGA-VP-A875-01	4.93954	5.03814	5.58267	0.307342	6.33099	6.64279	11.0606
TCGA-KK-A7B0-01	3.91471	5.52259	4.69295	0.714299	5.05964	7.6183	12.1457
TCGA-ZG-A9LU-01	5.0225	5.35442	4.77893	0.932602	5.103	6.83407	12.0906
TCGA-EJ-7794-01	6.36371	5.00862	5.27265	1.15133	7.40036	7.34998	9.88671
TCGA-ZG-A8QY-01	3.73819	5.12172	4.80983	1.11503	5.23998	8.02297	11.6102
TCGA-EJ-5525-01	2.09345	5.38002	5.2017	1.18018	6.87425	6.80353	12.3871
TCGA-EJ-A65E-01	4.97074	5.62886	5.05275	0.523991	6.76902	8.46595	10.744
TCGA-EJ-5506-01	5.58624	5.2419	5.2057	0.445274	6.91228	8.19143	9.86361
TCGA-YL-A8HO-01	5.47936	5.11413	4.89956	1.14381	5.39492	7.22443	11.4634
TCGA-XJ-A83F-01	4.06245	5.10341	4.66912	0.813855	5.82048	7.48387	10.6753
TCGA-YL-A8SK-01	5.51155	5.1897	5.73601	1.20055	5.82706	7.34713	12.5637
TCGA-YL-A9WH-01	4.52753	5.54387	4.87746	0.527588	6.12379	7.25935	11.3772
TCGA-G9-6379-01	3.73164	5.49434	4.49396	1.32215	5.53517	7.71543	12.0338
TCGA-EJ-7330-01	5.92333	5.19395	5.39847	1.47968	7.09426	7.22696	11.2416
TCGA-HC-A632-01	3.4621	5.4668	4.94428	0.828291	5.78922	7.45519	12.1077
TCGA-J4-A83J-01	5.64269	5.00374	5.30622	0.620991	6.81766	7.62251	9.94543
TCGA-KK-A6E8-01	4.81731	5.36477	3.92782	0.410039	5.98873	6.77478	9.61497
TCGA-EJ-5495-01	3.2769	5.07154	5.1076	1.93996	6.93817	7.12511	11.8705
TCGA-KK-A7B2-01	4.2763	5.53962	5.14196	0.87842	5.56765	7.74085	12.4854
TCGA-HC-A8D1-01	5.10867	4.99834	5.15506	0.922832	6.6781	7.06833	10.4732
TCGA-V1-A9ZK-01	5.60876	5.55111	5.23916	0.790939	6.68038	7.46538	11.4039
TCGA-EJ-7315-01	3.73956	5.27797	4.97685	1.0127	7.23217	7.33507	10.7206
TCGA-J4-A6G1-01	4.49367	5.26883	5.47107	0.819852	5.63573	7.44195	12.3279
TCGA-G9-6373-01	4.10881	4.92358	3.84281	0.527982	6.10801	7.38375	8.50358
TCGA-J4-A67K-01	3.04017	5.49904	4.50987	0.284705	5.61941	7.37955	11.226
TCGA-V1-A9ZR-01	3.52062	5.22587	5.17919	1.1198	5.82777	6.87677	12.4036
TCGA-FC-A8O0-01	3.48453	4.97235	5.0133	0.523132	5.49806	8.5656	10.6357
TCGA-G9-6348-01	5.30639	5.05775	4.46466	0.801681	6.50236	7.58858	9.32207
TCGA-YL-A9WX-01	5.09959	5.05341	5.58383	1.17155	6.46631	7.12442	11.6661
TCGA-V1-A9ZI-01	5.07876	4.82016	4.41397	0.975329	5.29744	7.39321	10.0208
TCGA-CH-5745-01	5.70892	4.97814	5.265	1.03252	7.05655	8.15646	9.84607
TCGA-YL-A8S8-01	5.74258	4.85062	5.03634	0.947654	5.98851	6.86088	10.4646
TCGA-XA-A8JR-01	5.50019	5.12453	4.91961	0.478102	6.16374	7.11409	10.2291
TCGA-CH-5751-01	1.44079	5.12818	5.53587	1.26107	6.13037	6.85492	13.1927
TCGA-H9-7775-01	5.0615	5.39354	5.16163	0.975245	7.6743	7.6452	10.3942
TCGA-HC-7078-01	5.27177	4.92011	4.73967	1.15079	6.06812	7.10817	10.3435
TCGA-KK-A6E4-01	4.70896	6.02971	4.7595	0.45923	6.12318	7.74735	11.9704
TCGA-KK-A8I8-01	2.96184	5.47708	5.27763	0.681452	5.9879	7.48764	12.4465
TCGA-EJ-5527-01	4.65563	5.19067	5.03032	1.35281	7.25587	7.43421	10.6659
TCGA-ZG-A9MC-01	4.88358	5.13299	5.28798	1.29237	5.78072	7.03448	12.1655
TCGA-YL-A8SA-01	3.87694	5.26264	5.41634	0.395832	6.99691	7.7361	10.7297
TCGA-2A-A8W3-01	2.93507	4.87589	5.26169	1.28779	6.35009	6.48719	11.8024
TCGA-KK-A6E6-01	3.82655	5.33272	5.05076	0.87413	6.67456	8.2096	10.9264
TCGA-EJ-8474-01	4.62993	5.17001	4.82357	0.77662	6.78184	6.96334	10.2711
TCGA-KK-A8IA-01	3.63307	5.44783	5.51367	0.491908	6.07442	7.24704	12.3857
TCGA-YL-A8SH-01	5.6399	5.29759	5.19113	1.24205	5.95206	7.4808	11.8241
TCGA-YL-A8SI-01	5.88218	5.42817	4.96035	1.04949	6.37417	6.96223	11.3362
TCGA-CH-5788-01	5.99647	5.02849	5.34089	0.448209	6.98513	7.52343	9.67852
TCGA-EJ-7328-01	4.53866	4.97104	5.1263	1.03376	6.10028	9.57842	10.1955
TCGA-VP-AA1N-01	5.42724	5.72722	4.96232	0.748834	5.88083	7.33399	12.0751
TCGA-VP-A879-01	5.47366	5.03627	5.49952	1.02481	6.54862	7.39777	11.0804
TCGA-HC-A6AS-01	4.57321	5.67453	4.92476	0.908182	6.03466	7.52791	12.0966
TCGA-M7-A721-01	5.38359	5.07014	5.08811	0.980602	6.71615	7.03976	10.4952
TCGA-KK-A8ID-01	3.27294	5.63428	5.01984	0.698259	6.83664	7.19101	11.7448
TCGA-2A-A8VX-01	5.06329	5.13919	4.34573	0.189992	5.93058	6.84195	9.48799
TCGA-EJ-7783-01	5.37809	4.99336	5.43804	1.38362	6.9134	7.08239	11.1058
TCGA-WW-A8ZI-01	4.79792	5.13558	4.89792	0.687581	6.2361	7.59851	10.3884
TCGA-ZG-A9L2-01	4.22754	5.38331	5.07006	1.04929	5.5211	7.31396	12.415
TCGA-EJ-A6RA-01	6.11734	5.70459	5.0371	1.01487	6.15622	7.45009	11.9657
TCGA-FC-A4JI-01	4.64115	5.80755	5.39543	0.522185	6.08308	6.36538	13.0751
TCGA-HC-7749-01	5.09347	5.11854	5.07521	0.633293	6.84797	7.03072	10.1929
TCGA-CH-5753-01	4.99911	4.33901	5.29176	0.385521	6.48529	7.48449	8.70722
TCGA-HC-8257-01	4.40713	5.12111	5.14717	1.1554	6.01089	7.74238	11.4609
TCGA-EJ-7317-01	4.86865	4.72792	4.70742	0.830036	6.6667	7.4847	9.01612
TCGA-VN-A943-01	6.35645	5.51275	4.96031	0.253486	6.79314	7.33812	10.0889
TCGA-EJ-7218-01	5.50963	5.26856	4.95719	0.459313	6.69021	7.06013	10.17
TCGA-G9-6365-01	4.80675	5.07073	4.48022	0.999669	6.3513	6.97827	10.0587
TCGA-J9-A52D-01	6.11561	5.64844	5.32968	0.224081	6.90891	8.6674	10.4086
TCGA-EJ-7782-01	5.78699	5.34661	5.61743	1.50637	6.98396	7.35629	12.0208
TCGA-EJ-A46G-01	5.2171	4.97418	5.33242	1.01608	6.04075	6.89177	11.3469
TCGA-J4-AATV-01	5.57655	5.03837	5.36949	1.20354	5.98229	6.93536	11.6769
TCGA-ZG-A9L0-01	2.82528	5.51917	5.01425	0.766762	5.12181	6.99882	13.1483
TCGA-ZG-A9LB-01	3.90229	5.39189	4.01561	0.349172	5.025	7.32062	10.5798
TCGA-ZG-A9LM-01	3.70544	5.11102	3.90178	0.31056	5.29731	6.60297	9.83644
TCGA-KK-A5A1-01	3.62584	5.24192	4.53691	0.642481	5.86662	7.62391	10.6264
TCGA-ZG-A8QW-01	5.70528	5.49563	5.13216	0.87739	6.38377	7.24665	11.5048
TCGA-CH-5768-01	5.05723	5.0821	4.9067	0.477921	6.96861	7.06877	9.5896
TCGA-CH-5791-01	4.66279	5.76693	5.30193	0.661426	7.04601	7.43254	11.8036
TCGA-G9-6364-01	3.50502	4.87231	4.43656	0.818456	7.00863	7.69556	8.91095
TCGA-CH-5750-01	4.87686	5.32506	5.24266	0.726263	6.94274	7.4815	10.8169
TCGA-Y6-A9XI-01	5.73251	5.44727	5.51037	0.993395	6.5816	7.68831	11.7685
TCGA-CH-5738-01	5.0739	5.08022	5.12758	0.862555	6.89999	7.28708	10.2964
TCGA-HC-7820-01	6.50758	5.16321	5.15256	0.642657	7.19539	7.62489	9.54413
TCGA-ZG-A9KY-01	3.38525	6.50892	5.29147	1.06639	6.1843	7.10014	15.0089
TCGA-ZG-A9N3-01	3.25597	5.43445	5.24169	0.276072	5.57128	6.13554	12.6317
TCGA-HC-A76W-01	3.762	5.13086	4.89407	0.987938	5.53902	7.83902	11.4427
TCGA-ZG-A9NI-01	4.69001	5.51838	5.07333	1.33713	5.59352	7.55289	12.748
TCGA-CH-5737-01	4.64304	5.36182	4.80562	1.01392	6.92924	7.70324	10.5193
TCGA-HC-7233-01	5.9664	5.07111	5.04252	0.726626	7.61546	7.11974	9.24259
TCGA-TK-A8OK-01	2.71947	4.91814	4.80945	1.75764	5.26282	6.69008	12.5654
TCGA-FC-A66V-01	4.90782	5.40208	4.83104	0.293531	5.60489	7.91536	10.8363
TCGA-HC-7210-01	4.82835	5.06655	5.25396	1.55897	6.98649	7.55816	11.0797
TCGA-YL-A8SL-01	2.49264	5.64953	5.27553	1.20005	6.53272	7.8745	12.8992
TCGA-XK-AAJT-01	4.69433	4.94719	4.72859	0.799096	4.83834	6.82866	11.2833
TCGA-XK-AAIR-01	5.3339	5.23729	5.24664	0.759678	6.69656	7.67966	10.6731
TCGA-KC-A4BR-01	4.81339	5.04774	5.04433	0.974447	5.56124	7.19915	11.4122
TCGA-VP-A87H-01	5.30698	5.43605	5.13155	0.657191	6.56353	7.43675	11.0325
TCGA-J4-A67Q-01	4.7947	5.39239	4.47092	0.770808	5.15024	7.2889	11.3899
TCGA-FC-A6HD-01	2.10871	5.89364	4.37644	0.269092	5.28935	7.56048	12.3259
TCGA-XK-AAIW-01	0.279633	5.60765	5.29098	0.781664	6.13458	6.97019	13.6371

## Sheet: DKFZ
Supplementary Table S3. The expression of six key-SFs and RiskScores for TCGA-PRAD, DKFZ, GSE70769 and GSE21035 datasets
ID	BCAS1 (log2 FPKM)	LSM3 (log2 FPKM)	DHX16 (log2 FPKM)	NOVA2 (log2 FPKM)	RBM47 (log2 FPKM)	SNRPN (log2 FPKM)	RiskScore by SF-classifier
ICGC_PCA064_T01	4.53539	3.76433	3.30615	0.904419	5.46103471934735 (log2 FPKM)	6.17548	6.37575
ICGC_PCA096_T01	3.88215	3.25448	3.9781	0.86629	4.5701	6.74036	6.94091
ICGC_PCA145_T01	3.12535	4.14203	3.34223	1.04037	5.01205	6.54052	8.01313
ICGC_PCA026_T01	4.1635	3.49028	3.21483	0.698	5.17489	6.71898	5.55269
ICGC_PCA049_T01	3.28637	3.72562	2.9979	0.40041	5.27902	6.70566	5.58086
ICGC_PCA092_T01	4.103	3.5312	3.47812	1.16201	4.45143	6.13562	7.35042
ICGC_PCA095_T01	3.99076	3.34045	3.53591	0.852854	4.29758	6.55866	6.69924
ICGC_PCA110_T01	2.89987	2.82493	3.68081	1.15091	4.89818	7.34378	5.6064
ICGC_PCA118_T01	4.39289	3.86225	3.07974	0.730494	5.03168	6.24571	6.42772
ICGC_PCA172_T01	2.70524	4.10526	2.97153	0.604558	5.1217	6.73922	6.8597
ICGC_PCA187_T01	3.67338	3.9628	3.05493	0.533756	5.57134	6.4864	6.0671
ICGC_PCA014_T01	3.12369	4.10329	2.99679	0.323897	5.08526	6.47755	6.61654
ICGC_PCA032_T01	3.23157	3.55177	2.94893	0.646988	5.29189	6.06537	5.61621
ICGC_PCA061_T01	4.34319	3.53576	3.24462	0.509255	5.22549	6.00966	5.67135
ICGC_PCA155_T01	2.97939	4.14798	3.0403	0.488788	5.01324	6.82632	6.92349
ICGC_PCA168_T01	2.27007	4.04129	3.1159	0.566187	4.43818	6.65682	7.6058
ICGC_PCA027_T02	3.07465	3.9482	2.79614	0.451691	4.76176	6.61221	6.32939
ICGC_PCA031_T01	1.91761	3.57433	3.30965	0.563964	4.57934	6.10704	7.04951
ICGC_PCA033_T01	4.02361	3.67557	2.95051	0.144397	5.74153	6.14381	4.76179
ICGC_PCA105_T01	3.13694	3.12464	3.59702	1.83076	3.42923	6.6814	8.22774
ICGC_PCA008_T01	3.49982	0.971124	3.79856	1.02755	5.17814	6.11548	1.63344
ICGC_PCA009_T01	4.24414	2.38056	3.87952	0.869722	4.1514	6.22305	5.30387
ICGC_PCA010_T01	4.65041	2.05603	3.70791	1.00763	4.20149	5.8338	4.46227
ICGC_PCA011_T01	3.04774	2.37584	3.45161	0.626557	4.93349	6.67027	3.89747
ICGC_PCA012_T01	3.08145	2.94694	3.8199	0.71124	4.5372	6.5466	6.16919
ICGC_PCA021_T01	3.26135	3.25436	3.14967	0.744317	4.76291	6.40001	5.67399
ICGC_PCA025_T01	2.95589	3.6284	3.05341	0.773677	5.04913	6.81416	6.07644
ICGC_PCA028_T01	3.2539	3.08386	3.18889	0.678994	5.34363	5.9463	4.98155
ICGC_PCA034_T01	3.92031	3.56063	3.05742	1.02456	4.50441	5.87562	6.72693
ICGC_PCA034_T02	4.08494	3.58692	3.1295	0.855179	4.6387	5.822	6.58504
ICGC_PCA034_T03	4.51549	3.8767	3.18258	0.674783	4.83153	6.15403	6.72428
ICGC_PCA034_T04	4.15968	3.49958	3.15038	0.759785	4.487	5.79692	6.43918
ICGC_PCA034_T05	3.93727	3.71065	3.11358	0.877332	4.74832	6.11638	6.69835
ICGC_PCA034_T06	3.69308	3.56602	3.08705	0.655958	4.47374	5.77702	6.52216
ICGC_PCA038_T01	3.83026	3.73184	3.32911	0.806167	4.81458	6.35338	6.8892
ICGC_PCA038_T02	3.68574	3.8076	3.37456	0.740733	4.53311	6.27098	7.35675
ICGC_PCA038_T03	3.42235	3.49327	3.52718	0.916454	4.07505	6.66948	7.38127
ICGC_PCA038_T04	2.7641	3.10884	3.48934	0.818159	4.05201	6.71593	6.55047
ICGC_PCA038_T05	3.04503	3.37275	3.71294	1.29537	4.13185	6.51169	7.90533
ICGC_PCA038_T06	3.17903	4.14015	3.12816	0.744449	4.62427	6.47537	7.70051
ICGC_PCA056_T01	4.06358	3.57343	3.3494	0.684027	5.18587	6.65557	5.96817
ICGC_PCA057_T01	2.94826	4.22925	2.65269	0.549694	5.5021	6.42393	6.3255
ICGC_PCA058_T01	4.43526	4.32491	2.51244	0.465697	4.70863	6.31756	6.52938
ICGC_PCA059_T01	4.39056	4.10539	2.83302	0.760096	5.81094	6.05707	6.04626
ICGC_PCA062_T01	2.68581	4.25263	2.73915	0.554632	5.21304	5.69916	7.08493
ICGC_PCA070_T01	3.77847	3.5236	3.51576	0.93208	5.10167	6.91141	6.42279
ICGC_PCA072_T01	4.81816	3.73101	3.15593	0.203967	5.58692	6.08236	5.19951
ICGC_PCA090_T01	4.52864	3.51807	3.53277	0.956931	4.69635	6.66556	6.68565
ICGC_PCA091_T01	3.35838	2.97958	3.64472	1.38927	4.51893	6.60914	6.59648
ICGC_PCA093_T01	2.81077	2.93782	3.5656	1.03893	5.05291	6.86459	5.63315
ICGC_PCA094_T01	4.48835	3.43858	3.60575	1.42605	4.84161	7.13546	6.83083
ICGC_PCA106_T01	3.35975	2.76341	3.88104	1.02988	4.43828	6.82005	6.09785
ICGC_PCA111_T01	3.49595	2.72313	3.75339	1.60637	4.64152	7.1218	6.10037
ICGC_PCA127_T01	2.99669	4.15041	3.03012	0.910823	5.41914	6.58098	7.10399
ICGC_PCA128_T01	3.87582	4.77116	3.09829	0.372105	5.29904	6.55579	7.89063
ICGC_PCA134_T01	3.68962	4.19444	3.08576	0.741391	5.62684	6.89864	6.64073
ICGC_PCA138_T01	1.88621	3.86625	3.1118	0.509798	5.10587	6.83638	6.64417
ICGC_PCA139_T01	4.40668	4.17853	3.26323	0.729857	4.97831	6.50138	7.35215
ICGC_PCA144_T01	3.11388	3.98514	3.08167	0.508864	5.03248	6.25956	6.80393
ICGC_PCA156_T01	3.42688	3.98424	3.161	0.545522	4.70941	6.25743	7.14442
ICGC_PCA162_T01	3.18727	3.88104	3.04641	0.389353	5.47639	5.97364	6.11693
ICGC_PCA184_T01	3.33646	4.18654	3.11808	0.768476	5.09955	6.90137	7.22587
ICGC_PCA001_T01	2.5594	2.33787	3.33264	1.62096	4.11972	6.51621	5.51802
ICGC_PCA100_T01	3.44385	3.72912	3.32526	0.525548	5.06046	6.29498	6.50749
ICGC_PCA037_T01	3.26675	2.62543	3.68243	0.608848	4.93869	6.62104	4.73838
ICGC_PCA037_T05	3.05127	2.8106	3.69477	0.701001	4.97802	6.98724	5.15259
ICGC_PCA037_T06	2.56222	2.94364	3.79714	0.601254	4.6815	7.43302	5.70926
ICGC_PCA124_T01	2.94499	3.9739	3.10394	0.506912	5.25228	6.67052	6.52623
ICGC_PCA148_T01	3.14205	3.90211	3.06044	0.830432	4.59751	6.81237	7.07084
ICGC_PCA169_T01	3.08941	4.01762	2.98148	0.539645	5.17699	6.12816	6.68969
ICGC_PCA006_T01	3.42999	2.62248	3.97934	0.652458	4.3946	6.57314	5.65269
ICGC_PCA015_T01	2.83317	4.37478	3.22672	0.515865	4.92365	6.87943	7.8299
ICGC_PCA039_T01	0.952456	3.80316	3.11651	0.863068	4.18348	6.47911	8.01326
ICGC_PCA044_T01	3.28885	3.58142	3.42968	1.56165	4.25407	6.56253	8.02439
ICGC_PCA044_T02	3.00181	4.29384	3.36576	1.43997	4.90492	5.77906	9.19679
ICGC_PCA044_T03	2.88968	4.78908	2.876	1.33736	4.07875	6.34608	9.93096
ICGC_PCA071_T01	3.55421	4.55155	2.87922	0.768114	3.39302	7.38274	8.82971
ICGC_PCA159_T01	2.98713	3.65621	3.42844	1.03646	5.29132	6.56787	6.86869
ICGC_PCA170_T01	3.9647	3.80143	3.29697	0.391689	5.17098	6.98979	6.00285
ICGC_PCA158_T01	3.40414	4.21465	3.33113	1.4197	4.78113	6.47261	8.69073
ICGC_PCA069_T01	3.13923	3.61848	3.30374	0.882587	5.07712	6.63827	6.54411
ICGC_PCA175_T01	0.677943	4.09241	3.19157	0.855093	4.82347	6.68295	8.23104
ICGC_PCA004_T01	2.09548	2.52136	3.17104	1.23127	5.01246	6.32792	4.72873
ICGC_PCA112_T01	2.6618	2.4731	3.75414	0.936027	4.59619	7.22327	5.07481
ICGC_PCA030_T01	2.70936	3.6322	3.21772	0.872109	4.72884	6.06147	7.04084
ICGC_PCA035_T01	1.43307	2.86368	3.22612	1.0664	4.73324	5.26052	6.1886
ICGC_PCA035_T02	1.67364	2.90041	3.34171	0.931418	5.05864	5.51749	5.88234
ICGC_PCA035_T03	1.51081	2.97406	3.30942	0.899859	4.69268	5.67556	6.2479
ICGC_PCA035_T04	1.41143	3.03102	3.23012	0.854489	5.06992	5.44392	6.00594
ICGC_PCA035_T05	1.50336	3.28889	2.94094	1.04375	5.48843	5.4767	5.94814
ICGC_PCA035_T06	1.53524	3.36198	3.19901	0.932053	4.80796	5.48839	6.93382
ICGC_PCA192_T01	1.03041	4.3136	3.07105	0.799344	5.04695	7.1825	8.01722
ICGC_PCA113_T01	1.70583	2.61739	3.85371	1.45372	3.82792	7.31199	6.93436
ICGC_PCA161_T01	0.67448	3.22858	3.0916	0.87181	4.42224	7.25665	6.31331
ICGC_PCA198_T01	1.49298	4.50374	2.99616	0.465521	4.77361	6.69856	8.25189
ICGC_PCA003_T01	2.02057	2.06418	3.27994	0.740574	4.63827	4.29714	4.44391
ICGC_PCA084_T01	1.69006	3.93803	3.08835	0.380275	3.56367	6.49052	8.07388
ICGC_PCA099_T01	3.02644	2.51851	3.88291	0.897572	3.33916	5.11303	7.03424
ICGC_PCA041_T01	2.01039	3.47155	3.29111	1.57971	3.09131	6.67379	8.84008
ICGC_PCA041_T02	2.47326	3.72814	3.40204	0.734118	3.05846	7.01712	8.47552
ICGC_PCA041_T03	2.58244	3.26769	3.40794	1.09619	3.56759	6.59499	7.55401
ICGC_PCA041_T04	2.22363	4.00751	3.17583	0.629894	3.8397	6.31543	8.31673
ICGC_PCA041_T05	2.72172	4.35824	3.3159	1.02431	3.18435	7.02733	9.86054
ICGC_PCA125_T01	0.506352	4.57386	2.56713	0.580678	3.77732	4.03664	9.91517
ICGC_PCA176_T01	1.86148	3.75733	3.34137	0.490235	3.30872	5.53392	8.68978

## Sheet: GSE70769
Supplementary Table S3. The expression of six key-SFs and RiskScores for TCGA-PRAD, DKFZ, GSE70769 and GSE21035 datasets
ID	BCAS1 (Signal Intensity)	LSM3 (Signal Intensity)	DHX16 (Signal Intensity)	NOVA2 (Signal Intensity)	RBM47 (Signal Intensity)	SNRPN (Signal Intensity)	RiskScore by SF-classifier
GSM1817949	6.93626	11.421	8.24137	5.40856	11.2574	8.9563	29.0921
GSM1817926	8.32589	10.6704	8.13972	5.77466	11.1488	9.63798	27.1365
GSM1817953	9.52781	10.6306	8.56207	5.75433	11.7137	9.46889	26.9552
GSM1817954	7.52054	10.9293	8.2564	5.79766	10.9217	9.28318	28.4382
GSM1817924	8.59142	10.6321	8.12158	5.82894	11.6573	8.92333	26.8537
GSM1817932	8.76653	10.4867	8.26004	5.81027	11.4128	9.21413	26.7745
GSM1817934	7.07383	11.0436	8.31971	5.67753	11.357	9.33583	28.4043
GSM1817937	8.46041	10.846	8.19467	5.69893	11.6129	9.47915	27.1705
GSM1817939	7.62112	10.7023	8.41008	5.87892	11.253	9.53306	27.8691
GSM1817940	7.89435	10.7931	8.03128	5.80876	11.2622	9.46203	27.3615
GSM1817946	7.40151	10.6492	8.43347	5.82362	11.1554	9.46561	27.8932
GSM1817952	8.51363	10.2613	8.44306	5.82242	11.4937	9.07495	26.6223
GSM1817966	8.39941	10.9959	8.08952	5.8242	11.112	9.44375	27.9094
GSM1817969	9.63202	10.4093	8.40498	5.77055	11.8421	9.14763	26.2279
GSM1817973	7.97947	10.9634	8.1227	5.65016	10.7057	9.61941	28.0882
GSM1817987	8.89292	10.7887	8.37813	5.85295	11.6355	9.83137	27.2244
GSM1817927	9.39771	10.2501	8.37285	5.71239	11.284	8.52377	26.5141
GSM1817950	7.91777	10.3117	8.34059	5.62846	11.3404	9.09439	26.651
GSM1817970	7.42225	10.6273	8.39691	5.56851	11.1609	9.42917	27.5268
GSM1817971	8.00169	10.8609	8.38412	5.95637	11.8493	9.51254	27.6769
GSM1817917	8.36127	10.6854	8.1149	6.04714	10.6677	9.21982	27.9522
GSM1817936	7.89462	10.705	8.4276	5.7031	11.1254	9.49734	27.7642
GSM1817947	8.55865	9.72432	8.3071	5.68577	11.3917	8.9748	25.1971
GSM1817967	7.34405	10.7309	7.61179	5.7443	11.6948	9.7187	26.2118
GSM1817975	9.31199	10.6723	8.55421	5.81156	12.3088	8.7333	26.9317
GSM1817980	7.9848	10.8867	7.94727	5.6944	10.9856	9.3911	27.5485
GSM1817989	7.44852	10.5942	8.62978	5.91692	11.409	9.35978	27.9881
GSM1817909	7.60497	10.2829	8.3204	5.64347	11.9292	9.24521	26.1174
GSM1817919	7.27859	10.441	8.35945	5.74961	11.6303	8.10475	27.3824
GSM1817921	8.70557	10.7361	7.91949	5.73629	11.7119	9.21244	26.4965
GSM1817925	8.40549	10.4801	8.54817	5.74731	11.0001	9.02871	27.6377
GSM1817929	7.56578	10.8393	8.39726	5.84312	11.3366	9.20599	28.1792
GSM1817982	8.02053	10.7654	8.26626	5.89592	11.3345	9.26443	27.7304
GSM1817990	8.21474	10.465	8.45014	5.79029	11.7214	9.29668	26.8603
GSM1817993	7.02536	10.691	7.94922	5.78599	11.4246	9.24001	27.1648
GSM1817933	8.43776	10.6247	8.38348	5.78653	11.2273	9.31634	27.445
GSM1817943	9.11437	10.4364	8.45183	5.72697	11.6497	8.90956	26.6954
GSM1817951	9.13037	10.595	8.55763	5.91676	11.5105	9.30676	27.3698
GSM1817958	7.71008	10.9031	8.25289	5.76205	11.5175	9.39096	27.7603
GSM1817985	8.35517	10.722	8.20252	5.91201	11.4875	9.39198	27.2934
GSM1817995	7.78651	10.6959	8.38876	5.73905	11.9268	9.15406	27.2186
GSM1817998	8.9757	10.6653	8.23461	5.71221	11.4173	9.32058	26.9291
GSM1817907	9.13166	10.6283	8.63916	5.78186	11.7219	9.38238	27.2267
GSM1817911	7.09794	10.6914	8.34471	5.78387	11.1231	9.10513	28.0468
GSM1817930	6.532	10.7176	8.15329	5.8098	11.1435	9.9204	27.6745
GSM1817944	7.92394	10.7238	8.19397	5.8229	11.5875	9.39323	27.2234
GSM1817948	6.79684	10.7359	8.38377	5.9832	11.4399	9.7329	28.0035
GSM1817957	6.85888	10.4208	8.37839	5.77711	11.4099	9.41799	27.2097
GSM1817988	7.23732	10.8958	8.42129	5.68836	10.9952	9.38322	28.482
GSM1817916	6.37829	10.572	8.34215	5.81616	11.957	9.45778	27.192
GSM1817997	8.13809	10.6632	8.3894	5.68482	10.8188	9.30252	27.8524
GSM1817996	6.16716	10.5121	8.56631	5.86297	11.5933	9.80325	27.6808
GSM1817920	7.93415	10.6481	8.11648	5.88121	11.8389	9.13611	26.8831
GSM1817935	7.46799	10.5538	8.47745	5.91505	11.9268	9.63275	27.1346
GSM1817994	9.13388	10.7642	8.11943	5.69642	11.4326	9.25922	26.9219
GSM1817981	8.54123	10.7218	8.01484	5.56098	11.7669	9.08623	26.4732
GSM1817956	9.32948	10.5522	8.39034	5.70254	11.5651	9.43935	26.6506
GSM1817963	8.90518	10.6799	8.50708	5.9009	11.3502	9.81245	27.4699
GSM1817979	8.95508	10.8941	8.51471	5.78194	11.0003	9.14275	28.3471
GSM1817962	7.44412	10.5387	7.49125	6.03236	10.9782	9.61245	26.5029
GSM1817977	8.34649	10.4624	8.41702	5.74228	11.2427	9.16479	27.1595
GSM1817984	8.32662	10.8232	8.10618	5.58608	11.2956	8.67835	27.4543
GSM1817986	7.8107	10.8413	8.27902	5.74329	11.0145	9.35258	28.0442
GSM1817991	6.6426	10.0779	8.15085	5.77207	11.4964	9.6418	26.0051
GSM1817942	6.93831	10.7361	8.26152	5.76274	11.0833	9.17862	28.0439
GSM1817945	9.12404	10.7041	8.06445	5.87687	11.6248	8.70017	26.9414
GSM1817964	6.89354	10.9356	8.5583	5.80749	10.6916	8.95017	29.401
GSM1817992	7.87318	10.5478	8.22572	5.64989	11.8828	9.1667	26.5582
GSM1817906	6.95227	10.3632	8.49614	5.86374	11.2979	9.41316	27.4221
GSM1817908	7.53542	11.1353	8.61574	5.87214	11.6884	9.41336	28.8403
GSM1817910	8.90604	10.7088	8.5492	5.82099	11.7831	9.60244	27.2363
GSM1817968	7.96322	10.9874	8.27364	5.97799	11.0228	9.6066	28.4623
GSM1817978	7.25391	10.5571	8.45891	5.73871	11.249	9.47775	27.599
GSM1817999	8.80927	10.5771	8.53449	5.70785	11.1118	9.39566	27.4573
GSM1817938	9.01715	10.5921	8.21851	5.72404	11.9227	9.31048	26.334
GSM1817983	7.57415	10.2898	7.98969	5.77463	11.0975	9.85843	26.2289
GSM1817976	8.03828	10.8872	8.13761	5.84071	11.4104	9.21884	27.6939
GSM1817923	7.55967	10.6532	8.19929	5.86813	11.2764	9.51367	27.4307
GSM1817955	7.35728	10.1754	8.44503	5.82029	11.806	9.73462	26.2441
GSM1817972	6.30652	10.5861	8.43544	5.89614	11.3792	9.4312	27.9515
GSM1817918	6.17934	10.9183	8.55387	5.74813	11.7206	9.52846	28.4294
GSM1817974	8.09147	10.68	8.51255	5.70591	11.2356	9.20921	27.8048
GSM1817914	7.59984	10.9888	8.43278	5.73942	10.8982	9.65615	28.6416
GSM1817915	6.42754	10.8393	8.545	5.77547	11.7361	9.70984	28.1258
GSM1817965	6.12994	10.4295	8.33373	5.92523	11.0228	9.16943	27.9152
GSM1817931	8.74746	10.8918	8.15784	5.72443	11.4334	8.97657	27.4956
GSM1817922	7.935	11.0825	8.55967	5.89465	11.3715	9.40624	28.8183
GSM1817941	7.17458	11.2774	8.56008	5.62846	11.2126	8.25134	29.7232
GSM1817913	8.06486	11.1141	8.56695	5.79633	10.786	8.799	29.4633
GSM1817912	9.34433	10.2899	8.54742	5.78382	11.1113	8.95131	26.9437
GSM1817960	9.19686	10.6198	8.34183	5.82	11.7619	9.11046	26.8407
GSM1817959	9.30523	10.3271	8.52398	5.81533	11.7294	9.02536	26.4992

## Sheet: GSE21035
Supplementary Table S3. The expression of six key-SFs and RiskScores for TCGA-PRAD, DKFZ, GSE70769 and GSE21035 datasets
ID	BCAS1 (signal intensity)	LSM3 (signal intensity)	DHX16 (signal intensity)	NOVA2 (signal intensity)	RBM47 (signal intensity)	SNRPN (signal intensity)	RiskScore by SF-classifier
PCA0056	10.1359	7.22403	7.79051	7.50248	9.4433	7.69199	22.433
PCA0120	10.1426	6.87408	7.77691	7.92632	10.6839	8.66103	20.7103
PCA0160	9.5243	7.04227	8.10437	7.71436	10.3097	8.94799	21.7286
PCA0026	9.82828	6.42614	7.97867	7.80971	10.4827	8.24213	20.3123
PCA0086	9.88963	7.22623	7.8164	7.4388	10.9699	8.97553	20.7578
PCA0141	9.43461	7.22721	8.16847	7.4592	10.4693	9.15895	21.7851
PCA0037	9.9649	7.12636	8.12703	7.44029	11.0077	8.97454	20.9649
PCA0036	9.38899	7.07222	7.75511	7.86781	10.2284	9.04716	21.4851
PCA0002	8.72244	7.07171	7.87827	7.7508	10.2804	8.75362	21.7918
PCA0027	9.69543	7.32193	7.6017	7.34622	10.7263	9.13377	20.7367
PCA0062	10.0093	6.53439	7.7201	7.6947	10.536	8.86396	19.7168
PCA0082	10.0931	7.48297	7.80933	7.59352	10.6791	9.11587	21.6069
PCA0084	10.5246	6.75893	8.03687	7.87901	10.5359	9.08569	20.6717
PCA0097	9.66397	6.08002	7.80339	8.05562	10.2143	8.59463	19.6721
PCA0101	9.53871	7.08397	7.75403	7.6872	10.1929	8.66438	21.4503
PCA0109	10.1976	7.09877	7.8122	7.59507	10.7545	9.09649	20.6841
PCA0122	9.71632	6.40117	7.735	8.12169	10.0031	8.2318	20.6347
PCA0151	10.1767	6.65469	7.9413	8.266	9.76396	8.14862	21.7639
PCA0164	10.5571	5.8113	7.71272	8.32644	9.60971	8.80166	19.4066
PCA0165	9.67527	6.07923	7.77631	8.30824	9.71928	8.19813	20.4386
PCA0169	10.0514	6.54737	8.18114	7.98069	10.6778	8.64438	20.7021
PCA0175	9.76805	6.1351	7.7638	8.20607	9.82281	8.51977	20.2098
PCA0178	10.0466	6.55222	7.5592	7.81268	10.5863	8.90111	19.5675
PCA0034	9.45591	6.88755	7.93642	7.68356	10.7643	8.68281	20.8401
PCA0033	10.1258	6.41446	7.9569	8.05198	10.333	8.70525	20.3805
PCA0064	10.0854	7.36996	7.44962	7.51618	10.5858	9.22931	20.7633
PCA0077	9.34528	6.69103	7.75414	7.86264	9.64977	8.37835	21.3678
PCA0057	9.73972	6.50666	7.69572	8.04861	9.96715	7.86814	20.8865
PCA0065	9.85503	6.91235	7.62566	7.74225	10.0078	8.73236	20.9759
PCA0074	9.85837	6.43741	7.59373	7.96813	10.0112	8.94781	20.0335
PCA0093	9.52867	7.33925	7.83305	7.44277	11.087	9.57325	20.8185
PCA0094	9.65316	6.15394	7.7558	7.95502	10.7252	8.41318	19.3074
PCA0118	9.99222	7.20351	7.59025	7.84619	11.0012	9.296	20.6152
PCA0133	8.71851	6.82834	7.93449	7.85683	10.4556	8.6108	21.3615
PCA0135	9.90439	7.2578	8.07882	7.74345	10.4794	8.87392	21.9816
PCA0162	9.56418	6.62074	7.82522	7.80062	10.3463	9.05144	20.3835
PCA0103	9.4319	6.87684	7.80498	7.62118	10.4515	9.04526	20.6811
PCA0161	10.2499	7.32753	7.51951	7.71221	10.2171	9.58229	21.1111
PCA0030	9.24414	6.62577	7.87526	8.03015	9.99235	8.50789	21.2827
PCA0040	9.45853	6.71494	7.41789	7.6962	9.49364	8.80088	20.6762
PCA0075	9.85966	6.53462	7.85632	7.84053	9.84638	9.5275	20.4413
PCA0100	9.79634	6.21472	7.63892	7.92268	10.2784	8.76237	19.4298
PCA0104	9.44951	7.09348	7.76579	7.52933	10.8061	8.73486	20.8203
PCA0029	9.75622	7.18543	7.9106	7.76233	10.4099	9.02357	21.6257
PCA0050	9.30938	6.55201	7.6634	7.76689	9.91977	8.62062	20.5229
PCA0167	9.50226	7.15053	8.13305	8.16608	11.0963	8.29736	22.0784
PCA0168	9.85139	7.17771	8.26609	7.69716	10.5515	8.90767	21.9868
PCA0119	8.95714	6.71205	7.5588	8.13676	9.77267	8.92919	21.2013
PCA0174	9.41733	6.18836	7.64256	7.85506	10.0875	8.66496	19.5993
PCA0080	9.39537	7.52693	7.5777	7.55675	10.0113	9.59707	21.8675
PCA0134	10.2425	7.39771	8.07857	7.4455	10.7339	9.03204	21.6239
PCA0155	9.48185	6.72321	7.94605	8.2316	10.5474	8.54064	21.2854
PCA0038	8.77365	6.50329	7.81414	8.06729	10.4067	9.16581	20.5033
PCA0068	10.2458	6.70174	8.06533	7.61369	10.446	9.12668	20.446
PCA0105	9.95707	7.20154	7.91038	7.72779	10.3899	9.04668	21.5797
PCA0187	8.55808	6.41439	7.83971	8.20272	10.1915	8.95244	20.7986
PCA0063	10.2076	7.34595	7.80328	7.50128	10.7816	9.70563	20.8708
PCA0011	8.67423	6.76046	8.00345	7.89422	9.49862	8.05992	22.3533
PCA0058	10.8	7.40915	8.06687	7.56625	10.7646	9.89249	21.2708
PCA0089	9.79487	6.64194	7.52984	8.28394	10.5221	8.75566	20.3824
PCA0110	9.89441	6.39696	7.72544	8.16235	10.1816	8.27067	20.4454
PCA0123	9.62168	6.84346	7.7201	7.89891	10.5671	8.56819	20.7948
PCA0144	10.062	6.8298	8.12526	8.19331	10.5543	8.68236	21.5443
PCA0146	10.032	7.20861	7.97544	7.86911	10.8536	9.0455	21.4424
PCA0147	9.91058	7.35356	8.20085	7.36369	10.5294	8.88471	21.9382
PCA0158	10.3051	6.58045	7.86716	8.12605	10.5495	8.98925	20.3573
PCA0022	9.6019	6.5546	7.92518	8.06324	10.5361	8.6968	20.6276
PCA0132	9.77866	6.91029	8.04991	7.93386	10.6548	8.91708	21.2436
PCA0107	9.65628	6.83026	7.73791	7.75892	10.6627	8.83637	20.4623
PCA0012	9.58644	6.74244	7.97065	7.77793	10.7971	8.91129	20.5264
PCA0005	9.39749	7.01881	7.83652	7.43393	10.4398	9.09316	20.8487
PCA0007	10.0682	7.18215	7.97765	7.8069	10.4542	8.9199	21.6864
PCA0014	9.98023	7.35734	8.06726	7.71945	10.9895	8.81366	21.7418
PCA0111	9.07637	6.15883	7.74107	8.12373	9.79662	8.02734	20.5254
PCA0113	9.68869	6.62861	7.58745	8.03985	10.2272	8.65136	20.4953
PCA0126	9.69991	7.21043	7.70174	7.85338	10.3567	8.40392	21.7393
PCA0145	9.08099	6.47678	7.8811	8.01366	9.97274	8.10398	21.1526
PCA0024	9.53461	7.0943	7.75554	7.71652	10.1588	8.8017	21.4849
PCA0115	9.27241	6.46357	7.68922	7.90167	10.4858	8.83409	19.9759
PCA0124	9.59718	7.09816	7.62434	7.66377	10.3074	9.21019	20.9504
PCA0129	9.37937	6.56822	7.4933	8.09142	10.1307	8.41149	20.5199
PCA0009	9.45206	7.4526	7.79624	7.57449	10.9028	9.31451	21.4142
PCA0025	9.60203	7.04324	7.8112	8.06698	10.4115	8.21324	21.8112
PCA0127	9.9304	6.79439	7.74107	7.74723	10.4249	9.16307	20.3795
PCA0128	8.95961	6.87706	7.75566	7.86563	9.8741	8.49848	21.6576
PCA0130	9.39222	6.45434	7.5345	8.30969	8.53116	7.71329	22.1213
PCA0157	9.60342	6.4832	7.7545	8.10875	10.4072	8.32081	20.498
PCA0035	9.39784	6.82113	7.85954	7.64904	10.7371	8.67089	20.5821
PCA0008	9.44686	6.43344	7.66312	7.81056	10.1878	8.33691	20.1538
PCA0108	9.52043	7.2234	7.88031	7.72639	10.517	9.06111	21.5865
PCA0013	9.68697	6.84704	7.8702	7.83426	10.6281	8.91636	20.7716
PCA0052	10.181	6.81628	8.06497	7.58109	10.5626	9.3032	20.5212
PCA0163	9.68355	6.23889	7.74011	8.27516	10.0879	8.55096	20.2676
PCA0017	9.57714	6.06121	7.83566	8.32199	10.0856	8.37394	20.1659
PCA0003	8.96661	6.45017	7.85477	8.08328	9.93797	8.30586	21.1113
PCA0020	8.92053	6.86399	7.94745	7.81244	10.866	8.58783	21.0321
PCA0015	9.045	7.81612	7.80311	7.30733	9.69147	9.24327	23.0745
PCA0021	8.38782	6.81685	7.83526	8.02276	10.5469	8.78208	21.3069
PCA0087	9.864	7.49264	7.83101	7.42897	10.9915	9.45732	21.1706
PCA0125	9.45562	7.00966	7.66046	7.77325	10.0246	8.75209	21.3607
PCA0114	8.77945	6.85952	7.81048	8.0166	10.3373	8.28738	21.6048
PCA0136	9.50602	6.30171	7.99521	8.17585	9.74467	8.29812	21.1143
PCA0018	9.23016	7.10584	8.03308	7.72623	10.9335	8.48372	21.507
PCA0031	9.2322	6.38447	7.59696	7.91847	9.94434	7.90867	20.469
PCA0150	10.0573	6.44375	7.90672	8.08599	10.5649	8.53577	20.2931
PCA0170	9.02363	6.70306	7.66013	7.80037	9.51678	8.30768	21.4054
PCA0099	9.90304	7.17462	7.7404	7.46048	10.4777	9.30519	20.8302
PCA0083	8.56419	6.6025	7.70564	7.88885	11.0337	8.81462	20.0392
PCA0073	9.22727	7.02184	8.00411	7.44824	10.1714	9.22959	21.3427
PCA0215	8.03236	7.39665	8.03101	7.51026	10.1007	8.97427	22.7413
PCA0112	10.2807	7.1119	7.93244	7.90874	9.88125	6.10662	23.0055
PCA0181	8.8943	6.32317	7.67489	8.40497	9.65437	7.17747	21.5526
PCA0180	9.78874	6.89299	7.5248	8.20765	10.4212	9.0497	20.8257
PCA0207	8.5122	6.94467	8.21957	8.0518	9.41259	9.14175	22.9741
PCA0032	8.93598	6.6643	7.84661	8.0405	10.7311	8.65772	20.7558
PCA0171	9.7999	6.98994	7.90517	7.87599	10.7481	8.96556	21.0372
PCA0173	10.6536	6.96022	7.96429	7.75811	10.7316	9.66864	20.4714
PCA0090	9.94281	6.87125	7.68835	7.61607	10.2423	8.92434	20.5649
PCA0117	9.0878	6.78356	7.97221	8.1937	10.1836	8.19266	21.9483
PCA0066	9.11635	6.85729	7.51676	7.48955	10.4075	8.90321	20.2307
PCA0149	9.2789	6.29313	7.77648	8.25355	10.327	8.88676	20.2094
PCA0159	9.35225	6.67173	8.03127	7.98428	10.4277	8.92051	21.0397
PCA0201	8.65937	5.92102	7.65125	8.20997	9.97568	8.60578	19.7067
PCA0176	9.0921	6.13406	7.89704	8.05014	9.6123	8.72429	20.5268
PCA0179	9.31904	6.50144	7.8569	8.27403	9.03983	8.47022	22.0091
PCA0200	8.67054	6.48164	7.78275	8.10125	9.76696	8.53088	21.2256
PCA0096	9.43502	6.76238	7.637	7.56247	10.7283	9.53157	19.7056
PCA0028	7.96291	7.29104	8.02678	7.56531	9.93953	8.77629	22.7821
PCA0208	9.01132	6.0013	7.90524	8.35078	8.5769	7.19389	21.9867
PCA0054	9.21105	6.13096	7.75187	8.19054	9.69743	8.42095	20.4525
PCA0001	9.84513	6.97292	7.73379	7.87326	9.74676	8.90065	21.5667
PCA0210	9.0221	6.56848	8.16912	7.85362	9.70813	8.19564	21.8289
PCA0213	8.66317	6.95339	7.58532	7.96627	8.23068	7.65354	23.4026
PCA0010	10.0451	7.07791	7.95033	7.47059	10.4847	8.64274	21.1471
PCA0095	9.81668	7.16945	7.8092	7.72976	10.057	9.20155	21.6097
PCA0156	10.0496	7.18585	7.68408	7.58344	10.2365	8.84388	21.2232
PCA0081	10.333	6.81238	7.98567	7.83009	11.2588	9.26469	20.0529
PCA0206	9.51668	7.51261	7.81804	7.86447	11.1016	9.65164	21.5786
PCA0092	8.83661	6.78721	7.93058	7.71879	10.1721	9.92486	20.8443
PCA0172	9.14848	6.66997	7.49207	7.54961	10.5733	8.55544	19.8247
